# Supplementary material for: Strong but diffuse genetic divergence underlies differentiation in an incipient species of marine stickleback
Source: bioRxiv. 2025 Sep 21:2025.09.19.677379. Preprint. [Version 1] doi: 10.1101/2025.09.19.677379 (PMC12458291; doi:10.1101/2025.09.19.677379)
Supplement: Supplement 4 [file media-4.xls]

## Sheet: PBS_hits_autosomes_XIX_goterm
chromosome_name	start_position	end_position	gene_ID	external_gene_name	go_id	name	definition	gene_name	n_snps	avg_PBS
groupIV	12013740	12034920	ENSGACG00000018231	abcb7	GO:0055085	transmembrane transport	The process in which a solute is transported across a lipid bilayer, from one side of a membrane to the other.	abcb7	1	0.450029
groupIV	12013740	12034920	ENSGACG00000018231	abcb7	GO:0000166	nucleotide binding	Binding to a nucleotide, any compound consisting of a nucleoside that is esterified with (ortho)phosphate or an oligophosphate at any hydroxyl group on the ribose or deoxyribose.	abcb7	1	0.450029
groupIV	12013740	12034920	ENSGACG00000018231	abcb7	GO:0016020	membrane	A lipid bilayer along with all the proteins and protein complexes embedded in it and attached to it.	abcb7	1	0.450029
groupIV	12013740	12034920	ENSGACG00000018231	abcb7	GO:0010312	detoxification of zinc ion	Any process that reduces or removes the toxicity of zinc ion. These include transport of zinc away from sensitive areas and to compartments or complexes whose purpose is sequestration of zinc ion.	abcb7	1	0.450029
groupIV	12013740	12034920	ENSGACG00000018231	abcb7	GO:1990748	cellular detoxification	Any process carried out at the cellular level that reduces or removes the toxicity of a toxic substance. These may include transport of the toxic substance away from sensitive areas and to compartments or complexes whose purpose is sequestration of the toxic substance.	abcb7	1	0.450029
groupIV	12013740	12034920	ENSGACG00000018231	abcb7	GO:0016887	ATP hydrolysis activity	Catalysis of the reaction: ATP + H2O = ADP + H+ phosphate. ATP hydrolysis is used in some reactions as an energy source, for example to catalyze a reaction or drive transport against a concentration gradient.	abcb7	1	0.450029
groupIV	12013740	12034920	ENSGACG00000018231	abcb7	GO:0005524	ATP binding	Binding to ATP, adenosine 5'-triphosphate, a universally important coenzyme and enzyme regulator.	abcb7	1	0.450029
groupIV	12013740	12034920	ENSGACG00000018231	abcb7	GO:0140359	ABC-type transporter activity	Primary active transporter characterized by two nucleotide-binding domains and two transmembrane domains. Uses the energy generated from ATP hydrolysis to drive the transport of a substance across a membrane.	abcb7	1	0.450029
groupII	5274053	5289474	ENSGACG00000014858	abcc12	GO:0055085	transmembrane transport	The process in which a solute is transported across a lipid bilayer, from one side of a membrane to the other.	abcc12	4	1.3645
groupII	5274053	5289474	ENSGACG00000014858	abcc12	GO:1904192	regulation of cholangiocyte apoptotic process	Any process that modulates the frequency, rate or extent of cholangiocyte apoptotic process.	abcc12	4	1.3645
groupII	5274053	5289474	ENSGACG00000014858	abcc12	GO:0000166	nucleotide binding	Binding to a nucleotide, any compound consisting of a nucleoside that is esterified with (ortho)phosphate or an oligophosphate at any hydroxyl group on the ribose or deoxyribose.	abcc12	4	1.3645
groupII	5274053	5289474	ENSGACG00000014858	abcc12	GO:0016020	membrane	A lipid bilayer along with all the proteins and protein complexes embedded in it and attached to it.	abcc12	4	1.3645
groupII	5274053	5289474	ENSGACG00000014858	abcc12	GO:0016887	ATP hydrolysis activity	Catalysis of the reaction: ATP + H2O = ADP + H+ phosphate. ATP hydrolysis is used in some reactions as an energy source, for example to catalyze a reaction or drive transport against a concentration gradient.	abcc12	4	1.3645
groupII	5274053	5289474	ENSGACG00000014858	abcc12	GO:0005524	ATP binding	Binding to ATP, adenosine 5'-triphosphate, a universally important coenzyme and enzyme regulator.	abcc12	4	1.3645
groupII	5274053	5289474	ENSGACG00000014858	abcc12	GO:0140359	ABC-type transporter activity	Primary active transporter characterized by two nucleotide-binding domains and two transmembrane domains. Uses the energy generated from ATP hydrolysis to drive the transport of a substance across a membrane.	abcc12	4	1.3645
groupXVI	9271707	9301425	ENSGACG00000004126	ABCC4	GO:0055085	transmembrane transport	The process in which a solute is transported across a lipid bilayer, from one side of a membrane to the other.	ABCC4	1	0.325029
groupXVI	9271707	9301425	ENSGACG00000004126	ABCC4	GO:0000166	nucleotide binding	Binding to a nucleotide, any compound consisting of a nucleoside that is esterified with (ortho)phosphate or an oligophosphate at any hydroxyl group on the ribose or deoxyribose.	ABCC4	1	0.325029
groupXVI	9271707	9301425	ENSGACG00000004126	ABCC4	GO:0016020	membrane	A lipid bilayer along with all the proteins and protein complexes embedded in it and attached to it.	ABCC4	1	0.325029
groupXVI	9271707	9301425	ENSGACG00000004126	ABCC4	GO:0042626	ATPase-coupled transmembrane transporter activity	Primary active transporter of a solute across a membrane, via the reaction: ATP + H2O = ADP + phosphate, to directly drive the transport of a substance across a membrane. The transport protein may be transiently phosphorylated (P-type transporters), or not (ABC-type transporters and other families of transporters). Primary active transport occurs up the solute's concentration gradient and is driv…	ABCC4	1	0.325029
groupXVI	9271707	9301425	ENSGACG00000004126	ABCC4	GO:0016887	ATP hydrolysis activity	Catalysis of the reaction: ATP + H2O = ADP + H+ phosphate. ATP hydrolysis is used in some reactions as an energy source, for example to catalyze a reaction or drive transport against a concentration gradient.	ABCC4	1	0.325029
groupXVI	9271707	9301425	ENSGACG00000004126	ABCC4	GO:0005524	ATP binding	Binding to ATP, adenosine 5'-triphosphate, a universally important coenzyme and enzyme regulator.	ABCC4	1	0.325029
groupXVI	9271707	9301425	ENSGACG00000004126	ABCC4	GO:0140359	ABC-type transporter activity	Primary active transporter characterized by two nucleotide-binding domains and two transmembrane domains. Uses the energy generated from ATP hydrolysis to drive the transport of a substance across a membrane.	ABCC4	1	0.325029
groupXX	310120	335078	ENSGACG00000003037	abcc6b.2	GO:0022857	transmembrane transporter activity	Enables the transfer of a substance, usually a specific substance or a group of related substances, from one side of a membrane to the other.	ENSGACG00000003037	2	0.342184
groupXX	310120	335078	ENSGACG00000003037	abcc6b.2	GO:0055085	transmembrane transport	The process in which a solute is transported across a lipid bilayer, from one side of a membrane to the other.	ENSGACG00000003037	2	0.342184
groupXX	310120	335078	ENSGACG00000003037	abcc6b.2	GO:0005886	plasma membrane	The membrane surrounding a cell that separates the cell from its external environment. It consists of a phospholipid bilayer and associated proteins.	ENSGACG00000003037	2	0.342184
groupXX	310120	335078	ENSGACG00000003037	abcc6b.2	GO:0000166	nucleotide binding	Binding to a nucleotide, any compound consisting of a nucleoside that is esterified with (ortho)phosphate or an oligophosphate at any hydroxyl group on the ribose or deoxyribose.	ENSGACG00000003037	2	0.342184
groupXX	310120	335078	ENSGACG00000003037	abcc6b.2	GO:0016020	membrane	A lipid bilayer along with all the proteins and protein complexes embedded in it and attached to it.	ENSGACG00000003037	2	0.342184
groupXX	310120	335078	ENSGACG00000003037	abcc6b.2	GO:0016887	ATP hydrolysis activity	Catalysis of the reaction: ATP + H2O = ADP + H+ phosphate. ATP hydrolysis is used in some reactions as an energy source, for example to catalyze a reaction or drive transport against a concentration gradient.	ENSGACG00000003037	2	0.342184
groupXX	310120	335078	ENSGACG00000003037	abcc6b.2	GO:0005524	ATP binding	Binding to ATP, adenosine 5'-triphosphate, a universally important coenzyme and enzyme regulator.	ENSGACG00000003037	2	0.342184
groupXX	310120	335078	ENSGACG00000003037	abcc6b.2	GO:0140359	ABC-type transporter activity	Primary active transporter characterized by two nucleotide-binding domains and two transmembrane domains. Uses the energy generated from ATP hydrolysis to drive the transport of a substance across a membrane.	ENSGACG00000003037	2	0.342184
groupXX	310120	335078	ENSGACG00000003037	abcc6b.2				ENSGACG00000003037	2	0.342184
groupXIX	13014105	13048577	ENSGACG00000011021	abcc8	GO:0055085	transmembrane transport	The process in which a solute is transported across a lipid bilayer, from one side of a membrane to the other.	abcc8	1	0.413227
groupXIX	13014105	13048577	ENSGACG00000011021	abcc8	GO:0008281	sulfonylurea receptor activity	Combining with sulfonylurea, and transmitting the signal from one side of the membrane to the other to initiate a change in cell activity.	abcc8	1	0.413227
groupXIX	13014105	13048577	ENSGACG00000011021	abcc8	GO:0006813	potassium ion transport	The directed movement of potassium ions (K+) into, out of or within a cell, or between cells, by means of some agent such as a transporter or pore.	abcc8	1	0.413227
groupXIX	13014105	13048577	ENSGACG00000011021	abcc8	GO:0005886	plasma membrane	The membrane surrounding a cell that separates the cell from its external environment. It consists of a phospholipid bilayer and associated proteins.	abcc8	1	0.413227
groupXIX	13014105	13048577	ENSGACG00000011021	abcc8	GO:0000166	nucleotide binding	Binding to a nucleotide, any compound consisting of a nucleoside that is esterified with (ortho)phosphate or an oligophosphate at any hydroxyl group on the ribose or deoxyribose.	abcc8	1	0.413227
groupXIX	13014105	13048577	ENSGACG00000011021	abcc8	GO:0016020	membrane	A lipid bilayer along with all the proteins and protein complexes embedded in it and attached to it.	abcc8	1	0.413227
groupXIX	13014105	13048577	ENSGACG00000011021	abcc8	GO:0016887	ATP hydrolysis activity	Catalysis of the reaction: ATP + H2O = ADP + H+ phosphate. ATP hydrolysis is used in some reactions as an energy source, for example to catalyze a reaction or drive transport against a concentration gradient.	abcc8	1	0.413227
groupXIX	13014105	13048577	ENSGACG00000011021	abcc8	GO:0005524	ATP binding	Binding to ATP, adenosine 5'-triphosphate, a universally important coenzyme and enzyme regulator.	abcc8	1	0.413227
groupXIX	13014105	13048577	ENSGACG00000011021	abcc8	GO:0140359	ABC-type transporter activity	Primary active transporter characterized by two nucleotide-binding domains and two transmembrane domains. Uses the energy generated from ATP hydrolysis to drive the transport of a substance across a membrane.	abcc8	1	0.413227
groupVI	13367694	13375535	ENSGACG00000010653	abcg5	GO:0055085	transmembrane transport	The process in which a solute is transported across a lipid bilayer, from one side of a membrane to the other.	abcg5	1	0.291525
groupVI	13367694	13375535	ENSGACG00000010653	abcg5	GO:0000166	nucleotide binding	Binding to a nucleotide, any compound consisting of a nucleoside that is esterified with (ortho)phosphate or an oligophosphate at any hydroxyl group on the ribose or deoxyribose.	abcg5	1	0.291525
groupVI	13367694	13375535	ENSGACG00000010653	abcg5	GO:0016020	membrane	A lipid bilayer along with all the proteins and protein complexes embedded in it and attached to it.	abcg5	1	0.291525
groupVI	13367694	13375535	ENSGACG00000010653	abcg5	GO:0016887	ATP hydrolysis activity	Catalysis of the reaction: ATP + H2O = ADP + H+ phosphate. ATP hydrolysis is used in some reactions as an energy source, for example to catalyze a reaction or drive transport against a concentration gradient.	abcg5	1	0.291525
groupVI	13367694	13375535	ENSGACG00000010653	abcg5	GO:0005524	ATP binding	Binding to ATP, adenosine 5'-triphosphate, a universally important coenzyme and enzyme regulator.	abcg5	1	0.291525
groupVI	13367694	13375535	ENSGACG00000010653	abcg5	GO:0140359	ABC-type transporter activity	Primary active transporter characterized by two nucleotide-binding domains and two transmembrane domains. Uses the energy generated from ATP hydrolysis to drive the transport of a substance across a membrane.	abcg5	1	0.291525
scaffold_47	1617088	1657749	ENSGACG00000000966	ablim2	GO:0046872	metal ion binding	Binding to a metal ion.	ablim2	9	0.527495
scaffold_47	1617088	1657749	ENSGACG00000000966	ablim2	GO:0007010	cytoskeleton organization	A process that is carried out at the cellular level which results in the assembly, arrangement of constituent parts, or disassembly of cytoskeletal structures.	ablim2	9	0.527495
scaffold_47	1617088	1657749	ENSGACG00000000966	ablim2	GO:0005737	cytoplasm	The contents of a cell excluding the plasma membrane and nucleus, but including other subcellular structures.	ablim2	9	0.527495
scaffold_47	1617088	1657749	ENSGACG00000000966	ablim2	GO:0110165	cellular anatomical entity	A part of a cellular organism that is either an immaterial entity or a material entity with granularity above the level of a protein complex but below that of an anatomical system. Or, a substance produced by a cellular organism with granularity above the level of a protein complex.	ablim2	9	0.527495
scaffold_47	1617088	1657749	ENSGACG00000000966	ablim2	GO:0048513	animal organ development	Development of a tissue or tissues that work together to perform a specific function or functions. Development pertains to the process whose specific outcome is the progression of a structure over time, from its formation to the mature structure. Organs are commonly observed as visibly distinct structures, but may also exist as loosely associated clusters of cells that work together to perform a …	ablim2	9	0.527495
scaffold_47	1617088	1657749	ENSGACG00000000966	ablim2	GO:0003779	actin binding	Binding to monomeric or multimeric forms of actin, including actin filaments.	ablim2	9	0.527495
groupXVIII	6478576	6481871	ENSGACG00000007582	abracl				abracl	1	0.513655
groupXVIII	8730527	8734061	ENSGACG00000009052	acat2	GO:0016740	transferase activity	Catalysis of the transfer of a group, e.g. a methyl group, glycosyl group, acyl group, phosphorus-containing, or other groups, from one compound (generally regarded as the donor) to another compound (generally regarded as the acceptor). Transferase is the systematic name for any enzyme of EC class 2.	acat2	1	0.290376
groupXVIII	8730527	8734061	ENSGACG00000009052	acat2	GO:0016747	acyltransferase activity, transferring groups other than amino-acyl groups	Catalysis of the transfer of an acyl group, other than amino-acyl, from one compound (donor) to another (acceptor).	acat2	1	0.290376
groupXVIII	8730527	8734061	ENSGACG00000009052	acat2	GO:0016746	acyltransferase activity	Catalysis of the transfer of an acyl group from one compound (donor) to another (acceptor).	acat2	1	0.290376
groupVIII	13567772	13591299	ENSGACG00000010822	acbd6	GO:0005515	protein binding	Binding to a protein.	acbd6	2	0.457886
groupVIII	13567772	13591299	ENSGACG00000010822	acbd6	GO:0000062	fatty-acyl-CoA binding	Binding to a fatty-acyl-CoA, any derivative of coenzyme A in which the sulfhydryl group is in thiolester linkage with a fatty acyl group.	acbd6	2	0.457886
scaffold_106	301947	326476	ENSGACG00000001637	aco1	GO:0003723	RNA binding	Binding to an RNA molecule or a portion thereof.	aco1	4	0.321648
scaffold_106	301947	326476	ENSGACG00000001637	aco1	GO:0046872	metal ion binding	Binding to a metal ion.	aco1	4	0.321648
scaffold_106	301947	326476	ENSGACG00000001637	aco1	GO:0051536	iron-sulfur cluster binding	Binding to an iron-sulfur cluster, a combination of iron and sulfur atoms.	aco1	4	0.321648
scaffold_106	301947	326476	ENSGACG00000001637	aco1	GO:0030350	iron-responsive element binding	Binding to an iron-responsive element, a regulatory sequence found in the 5'- and 3'-untranslated regions of mRNAs encoding many iron-binding proteins.	aco1	4	0.321648
scaffold_106	301947	326476	ENSGACG00000001637	aco1	GO:0005737	cytoplasm	The contents of a cell excluding the plasma membrane and nucleus, but including other subcellular structures.	aco1	4	0.321648
scaffold_106	301947	326476	ENSGACG00000001637	aco1	GO:0047780	citrate dehydratase activity	Catalysis of the reaction: citrate = cis-aconitate + H2O.	aco1	4	0.321648
scaffold_106	301947	326476	ENSGACG00000001637	aco1	GO:0003994	aconitate hydratase activity	Catalysis of the reaction: citrate = isocitrate. The reaction occurs in two steps: (1) citrate = cis-aconitate + H2O, (2) cis-aconitate + H2O = isocitrate. This reaction is the interconversion of citrate and isocitrate via the labile, enzyme-bound intermediate cis-aconitate. Water is removed from one part of the citrate molecule and added back to a different atom to form isocitrate.	aco1	4	0.321648
scaffold_106	301947	326476	ENSGACG00000001637	aco1	GO:0051539	4 iron, 4 sulfur cluster binding	Binding to a 4 iron, 4 sulfur (4Fe-4S) cluster; this cluster consists of four iron atoms, with the inorganic sulfur atoms found between the irons and acting as bridging ligands.	aco1	4	0.321648
groupXVIII	11653718	11661763	ENSGACG00000011427	ACP1	GO:0004725	protein tyrosine phosphatase activity	Catalysis of the reaction: protein tyrosine phosphate + H2O = protein tyrosine + phosphate.	ENSGACG00000011427	1	0.297207
groupXVIII	11653718	11661763	ENSGACG00000011427	ACP1	GO:0006470	protein dephosphorylation	The process of removing one or more phosphoric residues from a protein.	ENSGACG00000011427	1	0.297207
groupXVIII	11653718	11661763	ENSGACG00000011427	ACP1	GO:0004721	phosphoprotein phosphatase activity	Catalysis of the reaction: a phosphoprotein + H2O = a protein + phosphate. Together with protein kinases, these enzymes control the state of phosphorylation of cellular proteins and thereby provide an important mechanism for regulating cellular activity.	ENSGACG00000011427	1	0.297207
groupXVIII	11653718	11661763	ENSGACG00000011427	ACP1	GO:0016791	phosphatase activity	Catalysis of the hydrolysis of phosphoric monoesters, releasing inorganic phosphate.	ENSGACG00000011427	1	0.297207
groupXVIII	11653718	11661763	ENSGACG00000011427	ACP1	GO:0004726	non-membrane spanning protein tyrosine phosphatase activity	Catalysis of the reaction: non-membrane spanning protein tyrosine phosphate + H2O = non-membrane spanning protein tyrosine + phosphate.	ENSGACG00000011427	1	0.297207
groupXVIII	11653718	11661763	ENSGACG00000011427	ACP1	GO:0016787	hydrolase activity	Catalysis of the hydrolysis of various bonds, e.g. C-O, C-N, C-C, phosphoric anhydride bonds, etc.	ENSGACG00000011427	1	0.297207
groupXVIII	11653718	11661763	ENSGACG00000011427	ACP1	GO:0005737	cytoplasm	The contents of a cell excluding the plasma membrane and nucleus, but including other subcellular structures.	ENSGACG00000011427	1	0.297207
groupXVIII	11653718	11661763	ENSGACG00000011427	ACP1	GO:0003993	acid phosphatase activity	Catalysis of the reaction: an orthophosphoric monoester + H2O = an alcohol + phosphate, with an acid pH optimum.	ENSGACG00000011427	1	0.297207
groupXVI	8402864	8407699	ENSGACG00000003672	acp6				acp6	1	0.310589
groupVI	12428217	12443132	ENSGACG00000010178	actn2b	GO:0005515	protein binding	Binding to a protein.	actn2b	1	0.304328
groupVI	12428217	12443132	ENSGACG00000010178	actn2b	GO:0005509	calcium ion binding	Binding to a calcium ion (Ca2+).	actn2b	1	0.304328
groupVI	12428217	12443132	ENSGACG00000010178	actn2b	GO:0003779	actin binding	Binding to monomeric or multimeric forms of actin, including actin filaments.	actn2b	1	0.304328
scaffold_27	1987494	1991121	ENSGACG00000000719	acvr1bb	GO:0007178	transmembrane receptor protein serine/threonine kinase signaling pathway	The series of molecular signals initiated by an extracellular ligand binding to a receptor on the surface of the target cell where the receptor possesses serine/threonine kinase activity, and ending with the regulation of a downstream cellular process, e.g. transcription.	acvr1bb	1	0.404326
scaffold_27	1987494	1991121	ENSGACG00000000719	acvr1bb	GO:0004675	transmembrane receptor protein serine/threonine kinase activity	Combining with a signal and transmitting the signal from one side of the membrane to the other to initiate a change in cell activity by catalysis of the reaction: ATP protein serine = ADP + protein serine phosphate, and ATP + protein threonine = ADP + protein threonine phosphate.	acvr1bb	1	0.404326
scaffold_27	1987494	1991121	ENSGACG00000000719	acvr1bb	GO:0004674	protein serine/threonine kinase activity	Catalysis of the reactions: ATP + protein serine = ADP + protein serine phosphate, and ATP + protein threonine = ADP + protein threonine phosphate.	acvr1bb	1	0.404326
scaffold_27	1987494	1991121	ENSGACG00000000719	acvr1bb	GO:0006468	protein phosphorylation	The process of introducing a phosphate group on to a protein.	acvr1bb	1	0.404326
scaffold_27	1987494	1991121	ENSGACG00000000719	acvr1bb	GO:0004672	protein kinase activity	Catalysis of the phosphorylation of an amino acid residue in a protein, usually according to the reaction: a protein + ATP = a phosphoprotein + ADP.	acvr1bb	1	0.404326
scaffold_27	1987494	1991121	ENSGACG00000000719	acvr1bb	GO:0000166	nucleotide binding	Binding to a nucleotide, any compound consisting of a nucleoside that is esterified with (ortho)phosphate or an oligophosphate at any hydroxyl group on the ribose or deoxyribose.	acvr1bb	1	0.404326
scaffold_27	1987494	1991121	ENSGACG00000000719	acvr1bb	GO:0016020	membrane	A lipid bilayer along with all the proteins and protein complexes embedded in it and attached to it.	acvr1bb	1	0.404326
scaffold_27	1987494	1991121	ENSGACG00000000719	acvr1bb	GO:0005737	cytoplasm	The contents of a cell excluding the plasma membrane and nucleus, but including other subcellular structures.	acvr1bb	1	0.404326
scaffold_27	1987494	1991121	ENSGACG00000000719	acvr1bb	GO:0005524	ATP binding	Binding to ATP, adenosine 5'-triphosphate, a universally important coenzyme and enzyme regulator.	acvr1bb	1	0.404326
groupIX	8560149	8564640	ENSGACG00000017646	acy3.2	GO:0046872	metal ion binding	Binding to a metal ion.	acy3.2	1	0.328805
groupIX	8560149	8564640	ENSGACG00000017646	acy3.2	GO:0016788	hydrolase activity, acting on ester bonds	Catalysis of the hydrolysis of any ester bond.	acy3.2	1	0.328805
groupIX	8560149	8564640	ENSGACG00000017646	acy3.2	GO:0016811	hydrolase activity, acting on carbon-nitrogen (but not peptide) bonds, in linear amides	Catalysis of the hydrolysis of any non-peptide carbon-nitrogen bond in a linear amide.	acy3.2	1	0.328805
groupIX	8560149	8564640	ENSGACG00000017646	acy3.2	GO:0016787	hydrolase activity	Catalysis of the hydrolysis of various bonds, e.g. C-O, C-N, C-C, phosphoric anhydride bonds, etc.	acy3.2	1	0.328805
groupXII	15249081	15259109	ENSGACG00000011456	ada	GO:0009168	purine ribonucleoside monophosphate biosynthetic process	The chemical reactions and pathways resulting in the formation of purine ribonucleoside monophosphate, a compound consisting of a purine base linked to a ribose sugar esterified with phosphate on the sugar.	ada	1	0.325282
groupXII	15249081	15259109	ENSGACG00000011456	ada	GO:0005886	plasma membrane	The membrane surrounding a cell that separates the cell from its external environment. It consists of a phospholipid bilayer and associated proteins.	ada	1	0.325282
groupXII	15249081	15259109	ENSGACG00000011456	ada	GO:0009117	nucleotide metabolic process	The chemical reactions and pathways involving a nucleotide, a nucleoside that is esterified with (ortho)phosphate or an oligophosphate at any hydroxyl group on the glycose moiety; may be mono-, di- or triphosphate; this definition includes cyclic nucleotides (nucleoside cyclic phosphates).	ada	1	0.325282
groupXII	15249081	15259109	ENSGACG00000011456	ada	GO:0016814	hydrolase activity, acting on carbon-nitrogen (but not peptide) bonds, in cyclic amidines	Catalysis of the hydrolysis of any non-peptide carbon-nitrogen bond in a cyclic amidine, a compound of the form R-C(=NH)-NH2.	ada	1	0.325282
groupXII	15249081	15259109	ENSGACG00000011456	ada	GO:0019239	deaminase activity	Catalysis of the removal of an amino group from a substrate, producing a substituted or nonsubstituted ammonia (NH3/NH2R).	ada	1	0.325282
groupXII	15249081	15259109	ENSGACG00000011456	ada	GO:0060205	cytoplasmic vesicle lumen	The volume enclosed by a cytoplasmic vesicle.	ada	1	0.325282
groupXII	15249081	15259109	ENSGACG00000011456	ada	GO:0070161	anchoring junction	A cell junction that mechanically attaches a cell (and its cytoskeleton) to neighboring cells or to the extracellular matrix.	ada	1	0.325282
groupXII	15249081	15259109	ENSGACG00000011456	ada	GO:0004000	adenosine deaminase activity	Catalysis of the reaction: adenosine + H2O = inosine + NH3.	ada	1	0.325282
groupXII	15249081	15259109	ENSGACG00000011456	ada	GO:0046936	2'-deoxyadenosine deaminase activity	Catalysis of the reaction: 2'-deoxyadenosine + H2O = deoxyinosine + NH3.	ada	1	0.325282
groupXIX	5536933	5596257	ENSGACG00000004063	ADAMTS20	GO:0008270	zinc ion binding	Binding to a zinc ion (Zn).	ADAMTS20	1	0.364117
groupXIX	5536933	5596257	ENSGACG00000004063	ADAMTS20	GO:0006508	proteolysis	The hydrolysis of proteins into smaller polypeptides and/or amino acids by cleavage of their peptide bonds.	ADAMTS20	1	0.364117
groupXIX	5536933	5596257	ENSGACG00000004063	ADAMTS20	GO:0008233	peptidase activity	Catalysis of the hydrolysis of a peptide bond. A peptide bond is a covalent bond formed when the carbon atom from the carboxyl group of one amino acid shares electrons with the nitrogen atom from the amino group of a second amino acid.	ADAMTS20	1	0.364117
groupXIX	5536933	5596257	ENSGACG00000004063	ADAMTS20	GO:0008237	metallopeptidase activity	Catalysis of the hydrolysis of peptide bonds by a mechanism in which water acts as a nucleophile, one or two metal ions hold the water molecule in place, and charged amino acid side chains are ligands for the metal ions.	ADAMTS20	1	0.364117
groupXIX	5536933	5596257	ENSGACG00000004063	ADAMTS20	GO:0004222	metalloendopeptidase activity	Catalysis of the hydrolysis of internal, alpha-peptide bonds in a polypeptide chain by a mechanism in which water acts as a nucleophile, one or two metal ions hold the water molecule in place, and charged amino acid side chains are ligands for the metal ions.	ADAMTS20	1	0.364117
groupXIX	5536933	5596257	ENSGACG00000004063	ADAMTS20	GO:0046872	metal ion binding	Binding to a metal ion.	ADAMTS20	1	0.364117
groupXIX	5536933	5596257	ENSGACG00000004063	ADAMTS20	GO:0016787	hydrolase activity	Catalysis of the hydrolysis of various bonds, e.g. C-O, C-N, C-C, phosphoric anhydride bonds, etc.	ADAMTS20	1	0.364117
groupXIX	5536933	5596257	ENSGACG00000004063	ADAMTS20	GO:0005576	extracellular region	The space external to the outermost structure of a cell. For cells without external protective or external encapsulating structures this refers to space outside of the plasma membrane. This term covers the host cell environment outside an intracellular parasite.	ADAMTS20	1	0.364117
groupXIX	5536933	5596257	ENSGACG00000004063	ADAMTS20	GO:0030198	extracellular matrix organization	A process that is carried out at the cellular level which results in the assembly, arrangement of constituent parts, or disassembly of an extracellular matrix.	ADAMTS20	1	0.364117
groupXXI	1809310	1861897	ENSGACG00000001798	adarb2	GO:0006396	RNA processing	Any process involved in the conversion of one or more primary RNA transcripts into one or more mature RNA molecules.	adarb2	6	0.341902
groupXXI	1809310	1861897	ENSGACG00000001798	adarb2	GO:0003723	RNA binding	Binding to an RNA molecule or a portion thereof.	adarb2	6	0.341902
groupXXI	1809310	1861897	ENSGACG00000001798	adarb2	GO:0004000	adenosine deaminase activity	Catalysis of the reaction: adenosine + H2O = inosine + NH3.	adarb2	6	0.341902
groupIX	14346212	14369859	ENSGACG00000018754	adcy9	GO:0016849	phosphorus-oxygen lyase activity	Catalysis of the cleavage of a phosphorus-oxygen bond by other means than by hydrolysis or oxidation, or conversely adding a group to a double bond.	adcy9	1	0.335742
groupIX	14346212	14369859	ENSGACG00000018754	adcy9	GO:0016020	membrane	A lipid bilayer along with all the proteins and protein complexes embedded in it and attached to it.	adcy9	1	0.335742
groupIX	14346212	14369859	ENSGACG00000018754	adcy9	GO:0016829	lyase activity	Catalysis of the cleavage of C-C, C-O, C-N and other bonds by other means than by hydrolysis or oxidation, or conversely adding a group to a double bond. They differ from other enzymes in that two substrates are involved in one reaction direction, but only one in the other direction. When acting on the single substrate, a molecule is eliminated and this generates either a new double bond or a new…	adcy9	1	0.335742
groupIX	14346212	14369859	ENSGACG00000018754	adcy9	GO:0035556	intracellular signal transduction	The process in which a signal is passed on to downstream components within the cell, which become activated themselves to further propagate the signal and finally trigger a change in the function or state of the cell.	adcy9	1	0.335742
groupIX	14346212	14369859	ENSGACG00000018754	adcy9	GO:0009190	cyclic nucleotide biosynthetic process	The chemical reactions and pathways resulting in the formation of a cyclic nucleotide, a nucleotide in which the phosphate group is in diester linkage to two positions on the sugar residue.	adcy9	1	0.335742
groupX	10477197	10572975	ENSGACG00000007293	adgrb2	GO:0004888	transmembrane signaling receptor activity	Combining with an extracellular or intracellular signal and transmitting the signal from one side of the membrane to the other to initiate a change in cell activity or state as part of signal transduction.	adgrb2	2	0.369194
groupX	10477197	10572975	ENSGACG00000007293	adgrb2	GO:0048731	system development	The process whose specific outcome is the progression of an organismal system over time, from its formation to the mature structure. A system is a regularly interacting or interdependent group of organs or tissues that work together to carry out a given biological process.	adgrb2	2	0.369194
groupX	10477197	10572975	ENSGACG00000007293	adgrb2	GO:0005886	plasma membrane	The membrane surrounding a cell that separates the cell from its external environment. It consists of a phospholipid bilayer and associated proteins.	adgrb2	2	0.369194
groupX	10477197	10572975	ENSGACG00000007293	adgrb2	GO:0016525	negative regulation of angiogenesis	Any process that stops, prevents, or reduces the frequency, rate or extent of angiogenesis.	adgrb2	2	0.369194
groupX	10477197	10572975	ENSGACG00000007293	adgrb2	GO:0016020	membrane	A lipid bilayer along with all the proteins and protein complexes embedded in it and attached to it.	adgrb2	2	0.369194
groupX	10477197	10572975	ENSGACG00000007293	adgrb2	GO:0007186	G protein-coupled receptor signaling pathway	The series of molecular signals initiated by a ligand binding to its receptor, in which the activated receptor promotes the exchange of GDP for GTP on the alpha-subunit of an associated heterotrimeric G-protein complex. The GTP-bound activated alpha-G-protein then dissociates from the beta- and gamma-subunits to further transmit the signal within the cell. The pathway begins with receptor-ligand …	adgrb2	2	0.369194
groupX	10477197	10572975	ENSGACG00000007293	adgrb2	GO:0004930	G protein-coupled receptor activity	Combining with an extracellular signal and transmitting the signal across the membrane by activating an associated G-protein; promotes the exchange of GDP for GTP on the alpha subunit of a heterotrimeric G-protein complex.	adgrb2	2	0.369194
groupX	10477197	10572975	ENSGACG00000007293	adgrb2	GO:0007166	cell surface receptor signaling pathway	The series of molecular signals initiated by activation of a receptor on the surface of a cell. The pathway begins with binding of an extracellular ligand to a cell surface receptor, or for receptors that signal in the absence of a ligand, by ligand-withdrawal or the activity of a constitutively active receptor. The pathway ends with regulation of a downstream cellular process, e.g. transcription.	adgrb2	2	0.369194
groupX	10477197	10572975	ENSGACG00000007293	adgrb2	GO:0009653	anatomical structure morphogenesis	The process in which anatomical structures are generated and organized. Morphogenesis pertains to the creation of form.	adgrb2	2	0.369194
groupVI	7246960	7336430	ENSGACG00000006014	adgrb3	GO:0004888	transmembrane signaling receptor activity	Combining with an extracellular or intracellular signal and transmitting the signal from one side of the membrane to the other to initiate a change in cell activity or state as part of signal transduction.	adgrb3	5	0.607612
groupVI	7246960	7336430	ENSGACG00000006014	adgrb3	GO:0048731	system development	The process whose specific outcome is the progression of an organismal system over time, from its formation to the mature structure. A system is a regularly interacting or interdependent group of organs or tissues that work together to carry out a given biological process.	adgrb3	5	0.607612
groupVI	7246960	7336430	ENSGACG00000006014	adgrb3	GO:0005886	plasma membrane	The membrane surrounding a cell that separates the cell from its external environment. It consists of a phospholipid bilayer and associated proteins.	adgrb3	5	0.607612
groupVI	7246960	7336430	ENSGACG00000006014	adgrb3	GO:0016525	negative regulation of angiogenesis	Any process that stops, prevents, or reduces the frequency, rate or extent of angiogenesis.	adgrb3	5	0.607612
groupVI	7246960	7336430	ENSGACG00000006014	adgrb3	GO:0016020	membrane	A lipid bilayer along with all the proteins and protein complexes embedded in it and attached to it.	adgrb3	5	0.607612
groupVI	7246960	7336430	ENSGACG00000006014	adgrb3	GO:0007186	G protein-coupled receptor signaling pathway	The series of molecular signals initiated by a ligand binding to its receptor, in which the activated receptor promotes the exchange of GDP for GTP on the alpha-subunit of an associated heterotrimeric G-protein complex. The GTP-bound activated alpha-G-protein then dissociates from the beta- and gamma-subunits to further transmit the signal within the cell. The pathway begins with receptor-ligand …	adgrb3	5	0.607612
groupVI	7246960	7336430	ENSGACG00000006014	adgrb3	GO:0004930	G protein-coupled receptor activity	Combining with an extracellular signal and transmitting the signal across the membrane by activating an associated G-protein; promotes the exchange of GDP for GTP on the alpha subunit of a heterotrimeric G-protein complex.	adgrb3	5	0.607612
groupVI	7246960	7336430	ENSGACG00000006014	adgrb3	GO:0007166	cell surface receptor signaling pathway	The series of molecular signals initiated by activation of a receptor on the surface of a cell. The pathway begins with binding of an extracellular ligand to a cell surface receptor, or for receptors that signal in the absence of a ligand, by ligand-withdrawal or the activity of a constitutively active receptor. The pathway ends with regulation of a downstream cellular process, e.g. transcription.	adgrb3	5	0.607612
groupVI	7246960	7336430	ENSGACG00000006014	adgrb3	GO:0009653	anatomical structure morphogenesis	The process in which anatomical structures are generated and organized. Morphogenesis pertains to the creation of form.	adgrb3	5	0.607612
groupVIII	12179477	12229465	ENSGACG00000009545	adgrl2a	GO:0004888	transmembrane signaling receptor activity	Combining with an extracellular or intracellular signal and transmitting the signal from one side of the membrane to the other to initiate a change in cell activity or state as part of signal transduction.	adgrl2a	13	0.527416
groupVIII	12179477	12229465	ENSGACG00000009545	adgrl2a	GO:0048731	system development	The process whose specific outcome is the progression of an organismal system over time, from its formation to the mature structure. A system is a regularly interacting or interdependent group of organs or tissues that work together to carry out a given biological process.	adgrl2a	13	0.527416
groupVIII	12179477	12229465	ENSGACG00000009545	adgrl2a	GO:0043114	regulation of vascular permeability	Any process that modulates the extent to which blood vessels can be pervaded by fluid.	adgrl2a	13	0.527416
groupVIII	12179477	12229465	ENSGACG00000009545	adgrl2a	GO:0035331	negative regulation of hippo signaling	Any process that stops, prevents, or reduces the frequency, rate or extent of hippo signaling.	adgrl2a	13	0.527416
groupVIII	12179477	12229465	ENSGACG00000009545	adgrl2a	GO:0016020	membrane	A lipid bilayer along with all the proteins and protein complexes embedded in it and attached to it.	adgrl2a	13	0.527416
groupVIII	12179477	12229465	ENSGACG00000009545	adgrl2a	GO:0007186	G protein-coupled receptor signaling pathway	The series of molecular signals initiated by a ligand binding to its receptor, in which the activated receptor promotes the exchange of GDP for GTP on the alpha-subunit of an associated heterotrimeric G-protein complex. The GTP-bound activated alpha-G-protein then dissociates from the beta- and gamma-subunits to further transmit the signal within the cell. The pathway begins with receptor-ligand …	adgrl2a	13	0.527416
groupVIII	12179477	12229465	ENSGACG00000009545	adgrl2a	GO:0004930	G protein-coupled receptor activity	Combining with an extracellular signal and transmitting the signal across the membrane by activating an associated G-protein; promotes the exchange of GDP for GTP on the alpha subunit of a heterotrimeric G-protein complex.	adgrl2a	13	0.527416
groupVIII	12179477	12229465	ENSGACG00000009545	adgrl2a	GO:0071603	endothelial cell-cell adhesion	The attachment of an endothelial cell to another endothelial cell via adhesion molecules.	adgrl2a	13	0.527416
groupVIII	12179477	12229465	ENSGACG00000009545	adgrl2a	GO:0007166	cell surface receptor signaling pathway	The series of molecular signals initiated by activation of a receptor on the surface of a cell. The pathway begins with binding of an extracellular ligand to a cell surface receptor, or for receptors that signal in the absence of a ligand, by ligand-withdrawal or the activity of a constitutively active receptor. The pathway ends with regulation of a downstream cellular process, e.g. transcription.	adgrl2a	13	0.527416
groupVIII	12179477	12229465	ENSGACG00000009545	adgrl2a	GO:0030246	carbohydrate binding	Binding to a carbohydrate, which includes monosaccharides, oligosaccharides and polysaccharides as well as substances derived from monosaccharides by reduction of the carbonyl group (alditols), by oxidation of one or more hydroxy groups to afford the corresponding aldehydes, ketones, or carboxylic acids, or by replacement of one or more hydroxy group(s) by a hydrogen atom. Cyclitols are generally…	adgrl2a	13	0.527416
groupVIII	12179477	12229465	ENSGACG00000009545	adgrl2a	GO:0009653	anatomical structure morphogenesis	The process in which anatomical structures are generated and organized. Morphogenesis pertains to the creation of form.	adgrl2a	13	0.527416
groupVII	5325617	5432198	ENSGACG00000019498	ADGRL3	GO:0004888	transmembrane signaling receptor activity	Combining with an extracellular or intracellular signal and transmitting the signal from one side of the membrane to the other to initiate a change in cell activity or state as part of signal transduction.	ADGRL3	2	0.490145
groupVII	5325617	5432198	ENSGACG00000019498	ADGRL3	GO:0048731	system development	The process whose specific outcome is the progression of an organismal system over time, from its formation to the mature structure. A system is a regularly interacting or interdependent group of organs or tissues that work together to carry out a given biological process.	ADGRL3	2	0.490145
groupVII	5325617	5432198	ENSGACG00000019498	ADGRL3	GO:0016020	membrane	A lipid bilayer along with all the proteins and protein complexes embedded in it and attached to it.	ADGRL3	2	0.490145
groupVII	5325617	5432198	ENSGACG00000019498	ADGRL3	GO:0007186	G protein-coupled receptor signaling pathway	The series of molecular signals initiated by a ligand binding to its receptor, in which the activated receptor promotes the exchange of GDP for GTP on the alpha-subunit of an associated heterotrimeric G-protein complex. The GTP-bound activated alpha-G-protein then dissociates from the beta- and gamma-subunits to further transmit the signal within the cell. The pathway begins with receptor-ligand …	ADGRL3	2	0.490145
groupVII	5325617	5432198	ENSGACG00000019498	ADGRL3	GO:0004930	G protein-coupled receptor activity	Combining with an extracellular signal and transmitting the signal across the membrane by activating an associated G-protein; promotes the exchange of GDP for GTP on the alpha subunit of a heterotrimeric G-protein complex.	ADGRL3	2	0.490145
groupVII	5325617	5432198	ENSGACG00000019498	ADGRL3	GO:0007166	cell surface receptor signaling pathway	The series of molecular signals initiated by activation of a receptor on the surface of a cell. The pathway begins with binding of an extracellular ligand to a cell surface receptor, or for receptors that signal in the absence of a ligand, by ligand-withdrawal or the activity of a constitutively active receptor. The pathway ends with regulation of a downstream cellular process, e.g. transcription.	ADGRL3	2	0.490145
groupVII	5325617	5432198	ENSGACG00000019498	ADGRL3	GO:0030246	carbohydrate binding	Binding to a carbohydrate, which includes monosaccharides, oligosaccharides and polysaccharides as well as substances derived from monosaccharides by reduction of the carbonyl group (alditols), by oxidation of one or more hydroxy groups to afford the corresponding aldehydes, ketones, or carboxylic acids, or by replacement of one or more hydroxy group(s) by a hydrogen atom. Cyclitols are generally…	ADGRL3	2	0.490145
groupVII	5325617	5432198	ENSGACG00000019498	ADGRL3	GO:0009653	anatomical structure morphogenesis	The process in which anatomical structures are generated and organized. Morphogenesis pertains to the creation of form.	ADGRL3	2	0.490145
groupIX	151838	185332	ENSGACG00000015904	adgrl3.1	GO:0016020	membrane	A lipid bilayer along with all the proteins and protein complexes embedded in it and attached to it.	ENSGACG00000015904	1	0.282431
groupIX	151838	185332	ENSGACG00000015904	adgrl3.1	GO:0007626	locomotory behavior	The specific movement from place to place of an organism in response to external or internal stimuli. Locomotion of a whole organism in a manner dependent upon some combination of that organism's internal state and external conditions.	ENSGACG00000015904	1	0.282431
groupIX	151838	185332	ENSGACG00000015904	adgrl3.1	GO:0007186	G protein-coupled receptor signaling pathway	The series of molecular signals initiated by a ligand binding to its receptor, in which the activated receptor promotes the exchange of GDP for GTP on the alpha-subunit of an associated heterotrimeric G-protein complex. The GTP-bound activated alpha-G-protein then dissociates from the beta- and gamma-subunits to further transmit the signal within the cell. The pathway begins with receptor-ligand …	ENSGACG00000015904	1	0.282431
groupIX	151838	185332	ENSGACG00000015904	adgrl3.1	GO:0004930	G protein-coupled receptor activity	Combining with an extracellular signal and transmitting the signal across the membrane by activating an associated G-protein; promotes the exchange of GDP for GTP on the alpha subunit of a heterotrimeric G-protein complex.	ENSGACG00000015904	1	0.282431
groupIX	151838	185332	ENSGACG00000015904	adgrl3.1	GO:0071391	cellular response to estrogen stimulus	Any process that results in a change in state or activity of a cell (in terms of movement, secretion, enzyme production, gene expression, etc.) as a result of stimulus by an estrogen, C18 steroid hormones that can stimulate the development of female sexual characteristics.	ENSGACG00000015904	1	0.282431
groupIX	151838	185332	ENSGACG00000015904	adgrl3.1	GO:0030246	carbohydrate binding	Binding to a carbohydrate, which includes monosaccharides, oligosaccharides and polysaccharides as well as substances derived from monosaccharides by reduction of the carbonyl group (alditols), by oxidation of one or more hydroxy groups to afford the corresponding aldehydes, ketones, or carboxylic acids, or by replacement of one or more hydroxy group(s) by a hydrogen atom. Cyclitols are generally…	ENSGACG00000015904	1	0.282431
groupVIII	12041725	12054205	ENSGACG00000009517	adgrl4	GO:0004888	transmembrane signaling receptor activity	Combining with an extracellular or intracellular signal and transmitting the signal from one side of the membrane to the other to initiate a change in cell activity or state as part of signal transduction.	adgrl4	3	0.472903
groupVIII	12041725	12054205	ENSGACG00000009517	adgrl4	GO:0048731	system development	The process whose specific outcome is the progression of an organismal system over time, from its formation to the mature structure. A system is a regularly interacting or interdependent group of organs or tissues that work together to carry out a given biological process.	adgrl4	3	0.472903
groupVIII	12041725	12054205	ENSGACG00000009517	adgrl4	GO:0005886	plasma membrane	The membrane surrounding a cell that separates the cell from its external environment. It consists of a phospholipid bilayer and associated proteins.	adgrl4	3	0.472903
groupVIII	12041725	12054205	ENSGACG00000009517	adgrl4	GO:0016020	membrane	A lipid bilayer along with all the proteins and protein complexes embedded in it and attached to it.	adgrl4	3	0.472903
groupVIII	12041725	12054205	ENSGACG00000009517	adgrl4	GO:0007186	G protein-coupled receptor signaling pathway	The series of molecular signals initiated by a ligand binding to its receptor, in which the activated receptor promotes the exchange of GDP for GTP on the alpha-subunit of an associated heterotrimeric G-protein complex. The GTP-bound activated alpha-G-protein then dissociates from the beta- and gamma-subunits to further transmit the signal within the cell. The pathway begins with receptor-ligand …	adgrl4	3	0.472903
groupVIII	12041725	12054205	ENSGACG00000009517	adgrl4	GO:0004930	G protein-coupled receptor activity	Combining with an extracellular signal and transmitting the signal across the membrane by activating an associated G-protein; promotes the exchange of GDP for GTP on the alpha subunit of a heterotrimeric G-protein complex.	adgrl4	3	0.472903
groupVIII	12041725	12054205	ENSGACG00000009517	adgrl4	GO:0007166	cell surface receptor signaling pathway	The series of molecular signals initiated by activation of a receptor on the surface of a cell. The pathway begins with binding of an extracellular ligand to a cell surface receptor, or for receptors that signal in the absence of a ligand, by ligand-withdrawal or the activity of a constitutively active receptor. The pathway ends with regulation of a downstream cellular process, e.g. transcription.	adgrl4	3	0.472903
groupVIII	12041725	12054205	ENSGACG00000009517	adgrl4	GO:0005509	calcium ion binding	Binding to a calcium ion (Ca2+).	adgrl4	3	0.472903
groupVIII	12041725	12054205	ENSGACG00000009517	adgrl4	GO:0009653	anatomical structure morphogenesis	The process in which anatomical structures are generated and organized. Morphogenesis pertains to the creation of form.	adgrl4	3	0.472903
groupXIII	11410099	11489581	ENSGACG00000010487	adgrv1	GO:0004888	transmembrane signaling receptor activity	Combining with an extracellular or intracellular signal and transmitting the signal from one side of the membrane to the other to initiate a change in cell activity or state as part of signal transduction.	adgrv1	9	0.339783
groupXIII	11410099	11489581	ENSGACG00000010487	adgrv1	GO:0048731	system development	The process whose specific outcome is the progression of an organismal system over time, from its formation to the mature structure. A system is a regularly interacting or interdependent group of organs or tissues that work together to carry out a given biological process.	adgrv1	9	0.339783
groupXIII	11410099	11489581	ENSGACG00000010487	adgrv1	GO:0007194	negative regulation of adenylate cyclase activity	Any process that stops, prevents, or reduces the frequency, rate or extent of adenylate cyclase activity.	adgrv1	9	0.339783
groupXIII	11410099	11489581	ENSGACG00000010487	adgrv1	GO:0016020	membrane	A lipid bilayer along with all the proteins and protein complexes embedded in it and attached to it.	adgrv1	9	0.339783
groupXIII	11410099	11489581	ENSGACG00000010487	adgrv1	GO:0007186	G protein-coupled receptor signaling pathway	The series of molecular signals initiated by a ligand binding to its receptor, in which the activated receptor promotes the exchange of GDP for GTP on the alpha-subunit of an associated heterotrimeric G-protein complex. The GTP-bound activated alpha-G-protein then dissociates from the beta- and gamma-subunits to further transmit the signal within the cell. The pathway begins with receptor-ligand …	adgrv1	9	0.339783
groupXIII	11410099	11489581	ENSGACG00000010487	adgrv1	GO:0004930	G protein-coupled receptor activity	Combining with an extracellular signal and transmitting the signal across the membrane by activating an associated G-protein; promotes the exchange of GDP for GTP on the alpha subunit of a heterotrimeric G-protein complex.	adgrv1	9	0.339783
groupXIII	11410099	11489581	ENSGACG00000010487	adgrv1	GO:0007166	cell surface receptor signaling pathway	The series of molecular signals initiated by activation of a receptor on the surface of a cell. The pathway begins with binding of an extracellular ligand to a cell surface receptor, or for receptors that signal in the absence of a ligand, by ligand-withdrawal or the activity of a constitutively active receptor. The pathway ends with regulation of a downstream cellular process, e.g. transcription.	adgrv1	9	0.339783
groupXIII	11410099	11489581	ENSGACG00000010487	adgrv1	GO:0007154	cell communication	Any process that mediates interactions between a cell and its surroundings. Encompasses interactions such as signaling or attachment between one cell and another cell, between a cell and an extracellular matrix, or between a cell and any other aspect of its environment.	adgrv1	9	0.339783
groupXIII	11410099	11489581	ENSGACG00000010487	adgrv1	GO:0009653	anatomical structure morphogenesis	The process in which anatomical structures are generated and organized. Morphogenesis pertains to the creation of form.	adgrv1	9	0.339783
scaffold_27	36048	39906	ENSGACG00000000302	adora1a	GO:0007165	signal transduction	The cellular process in which a signal is conveyed to trigger a change in the activity or state of a cell. Signal transduction begins with reception of a signal (e.g. a ligand binding to a receptor or receptor activation by a stimulus such as light), or for signal transduction in the absence of ligand, signal-withdrawal or the activity of a constitutively active receptor. Signal transduction ends…	adora1a	1	0.303075
scaffold_27	36048	39906	ENSGACG00000000302	adora1a	GO:0050896	response to stimulus	Any process that results in a change in state or activity of a cell or an organism (in terms of movement, secretion, enzyme production, gene expression, etc.) as a result of a stimulus. The process begins with detection of the stimulus and ends with a change in state or activity or the cell or organism.	adora1a	1	0.303075
scaffold_27	36048	39906	ENSGACG00000000302	adora1a	GO:0005886	plasma membrane	The membrane surrounding a cell that separates the cell from its external environment. It consists of a phospholipid bilayer and associated proteins.	adora1a	1	0.303075
scaffold_27	36048	39906	ENSGACG00000000302	adora1a	GO:0016020	membrane	A lipid bilayer along with all the proteins and protein complexes embedded in it and attached to it.	adora1a	1	0.303075
scaffold_27	36048	39906	ENSGACG00000000302	adora1a	GO:0007186	G protein-coupled receptor signaling pathway	The series of molecular signals initiated by a ligand binding to its receptor, in which the activated receptor promotes the exchange of GDP for GTP on the alpha-subunit of an associated heterotrimeric G-protein complex. The GTP-bound activated alpha-G-protein then dissociates from the beta- and gamma-subunits to further transmit the signal within the cell. The pathway begins with receptor-ligand …	adora1a	1	0.303075
scaffold_27	36048	39906	ENSGACG00000000302	adora1a	GO:0004930	G protein-coupled receptor activity	Combining with an extracellular signal and transmitting the signal across the membrane by activating an associated G-protein; promotes the exchange of GDP for GTP on the alpha subunit of a heterotrimeric G-protein complex.	adora1a	1	0.303075
scaffold_27	36048	39906	ENSGACG00000000302	adora1a	GO:0001973	G protein-coupled adenosine receptor signaling pathway	The series of molecular signals generated as a consequence of a receptor binding to extracellular adenosine and transmitting the signal to a heterotrimeric G-protein complex to initiate a change in cell activity.	adora1a	1	0.303075
scaffold_27	36048	39906	ENSGACG00000000302	adora1a	GO:0001609	G protein-coupled adenosine receptor activity	Combining with adenosine and transmitting the signal across the membrane by activating an associated G-protein; promotes the exchange of GDP for GTP on the alpha subunit of a heterotrimeric G-protein complex.	adora1a	1	0.303075
scaffold_27	36048	39906	ENSGACG00000000302	adora1a	GO:0110165	cellular anatomical entity	A part of a cellular organism that is either an immaterial entity or a material entity with granularity above the level of a protein complex but below that of an anatomical system. Or, a substance produced by a cellular organism with granularity above the level of a protein complex.	adora1a	1	0.303075
scaffold_47	1548001	1580184	ENSGACG00000000961	afap1				afap1	1	0.318856
groupXVIII	4873161	4900611	ENSGACG00000006700	afdna	GO:0007165	signal transduction	The cellular process in which a signal is conveyed to trigger a change in the activity or state of a cell. Signal transduction begins with reception of a signal (e.g. a ligand binding to a receptor or receptor activation by a stimulus such as light), or for signal transduction in the absence of ligand, signal-withdrawal or the activity of a constitutively active receptor. Signal transduction ends…	afdna	2	0.38827
groupXVIII	4873161	4900611	ENSGACG00000006700	afdna	GO:0005515	protein binding	Binding to a protein.	afdna	2	0.38827
groupIV	16586165	16665803	ENSGACG00000018740	aff2	GO:0010468	regulation of gene expression	Any process that modulates the frequency, rate or extent of gene expression. Gene expression is the process in which a gene's coding sequence is converted into a mature gene product (protein or RNA).	aff2	1	0.278906
groupIV	16586165	16665803	ENSGACG00000018740	aff2	GO:0005634	nucleus	A membrane-bounded organelle of eukaryotic cells in which chromosomes are housed and replicated. In most cells, the nucleus contains all of the cell's chromosomes except the organellar chromosomes, and is the site of RNA synthesis and processing. In some species, or in specialized cell types, RNA metabolism or DNA replication may be absent.	aff2	1	0.278906
groupXVIII	8564152	8585748	ENSGACG00000008916	afg1lb	GO:0005634	nucleus	A membrane-bounded organelle of eukaryotic cells in which chromosomes are housed and replicated. In most cells, the nucleus contains all of the cell's chromosomes except the organellar chromosomes, and is the site of RNA synthesis and processing. In some species, or in specialized cell types, RNA metabolism or DNA replication may be absent.	afg1lb	8	0.574057
groupXVIII	8564152	8585748	ENSGACG00000008916	afg1lb	GO:0000166	nucleotide binding	Binding to a nucleotide, any compound consisting of a nucleoside that is esterified with (ortho)phosphate or an oligophosphate at any hydroxyl group on the ribose or deoxyribose.	afg1lb	8	0.574057
groupXVIII	8564152	8585748	ENSGACG00000008916	afg1lb	GO:0005737	cytoplasm	The contents of a cell excluding the plasma membrane and nucleus, but including other subcellular structures.	afg1lb	8	0.574057
groupXVIII	8564152	8585748	ENSGACG00000008916	afg1lb	GO:0003341	cilium movement	The directed, self-propelled movement of a cilium.	afg1lb	8	0.574057
groupXVIII	8564152	8585748	ENSGACG00000008916	afg1lb	GO:0016887	ATP hydrolysis activity	Catalysis of the reaction: ATP + H2O = ADP + H+ phosphate. ATP hydrolysis is used in some reactions as an energy source, for example to catalyze a reaction or drive transport against a concentration gradient.	afg1lb	8	0.574057
groupXVIII	8564152	8585748	ENSGACG00000008916	afg1lb	GO:0005524	ATP binding	Binding to ATP, adenosine 5'-triphosphate, a universally important coenzyme and enzyme regulator.	afg1lb	8	0.574057
groupXVI	13923149	13933994	ENSGACG00000006982	agpat3	GO:0016740	transferase activity	Catalysis of the transfer of a group, e.g. a methyl group, glycosyl group, acyl group, phosphorus-containing, or other groups, from one compound (generally regarded as the donor) to another compound (generally regarded as the acceptor). Transferase is the systematic name for any enzyme of EC class 2.	agpat3	1	0.287665
groupXVI	13923149	13933994	ENSGACG00000006982	agpat3	GO:0016020	membrane	A lipid bilayer along with all the proteins and protein complexes embedded in it and attached to it.	agpat3	1	0.287665
groupXVI	13923149	13933994	ENSGACG00000006982	agpat3	GO:0016746	acyltransferase activity	Catalysis of the transfer of an acyl group from one compound (donor) to another (acceptor).	agpat3	1	0.287665
groupIV	19707744	19734610	ENSGACG00000018942	ahcyl2b	GO:0006730	one-carbon metabolic process	The chemical reactions and pathways involving the transfer of one-carbon units in various oxidation states.	ahcyl2	3	0.727044
groupIII	9378475	9381561	ENSGACG00000016095	ahsg2	GO:0005615	extracellular space	That part of a multicellular organism outside the cells proper, usually taken to be outside the plasma membranes, and occupied by fluid.	ahsg2	2	0.450434
groupIII	9378475	9381561	ENSGACG00000016095	ahsg2	GO:0004869	cysteine-type endopeptidase inhibitor activity	Binds to and stops, prevents or reduces the activity of a cysteine-type endopeptidase.	ahsg2	2	0.450434
groupXIV	2535822	2541744	ENSGACG00000015924	aif1l	GO:0032587	ruffle membrane	The portion of the plasma membrane surrounding a ruffle.	aif1l	5	0.351074
groupXIV	2535822	2541744	ENSGACG00000015924	aif1l	GO:0046872	metal ion binding	Binding to a metal ion.	aif1l	5	0.351074
groupXIV	2535822	2541744	ENSGACG00000015924	aif1l	GO:0005509	calcium ion binding	Binding to a calcium ion (Ca2+).	aif1l	5	0.351074
groupVII	17045611	17058280	ENSGACG00000020327	aifm1	GO:0046983	protein dimerization activity	The formation of a protein dimer, a macromolecular structure consists of two noncovalently associated identical or nonidentical subunits.	aifm1	1	0.286461
groupVII	17045611	17058280	ENSGACG00000020327	aifm1	GO:0016491	oxidoreductase activity	Catalysis of an oxidation-reduction (redox) reaction, a reversible chemical reaction in which the oxidation state of an atom or atoms within a molecule is altered. One substrate acts as a hydrogen or electron donor and becomes oxidized, while the other acts as hydrogen or electron acceptor and becomes reduced.	aifm1	1	0.286461
groupVII	17045611	17058280	ENSGACG00000020327	aifm1	GO:0016020	membrane	A lipid bilayer along with all the proteins and protein complexes embedded in it and attached to it.	aifm1	1	0.286461
groupVII	17045611	17058280	ENSGACG00000020327	aifm1	GO:0050660	flavin adenine dinucleotide binding	Binding to FAD, flavin-adenine dinucleotide, the coenzyme or the prosthetic group of various flavoprotein oxidoreductase enzymes, in either the oxidized form, FAD, or the reduced form, FADH2.	aifm1	1	0.286461
groupVII	17045611	17058280	ENSGACG00000020327	aifm1	GO:0006915	apoptotic process	A programmed cell death process which begins when a cell receives an internal (e.g. DNA damage) or external signal (e.g. an extracellular death ligand), and proceeds through a series of biochemical events (signaling pathway phase) which trigger an execution phase. The execution phase is the last step of an apoptotic process, and is typically characterized by rounding-up of the cell, retraction of…	aifm1	1	0.286461
groupXVIII	6537438	6542551	ENSGACG00000007644	ak7a	GO:0016740	transferase activity	Catalysis of the transfer of a group, e.g. a methyl group, glycosyl group, acyl group, phosphorus-containing, or other groups, from one compound (generally regarded as the donor) to another compound (generally regarded as the acceptor). Transferase is the systematic name for any enzyme of EC class 2.	ak7a	6	0.681878
groupXVIII	6537438	6542551	ENSGACG00000007644	ak7a	GO:0016310	phosphorylation	The process of introducing a phosphate group into a molecule, usually with the formation of a phosphoric ester, a phosphoric anhydride or a phosphoric amide.	ak7a	6	0.681878
groupXVIII	6537438	6542551	ENSGACG00000007644	ak7a	GO:0004550	nucleoside diphosphate kinase activity	Catalysis of the reaction: ATP + nucleoside diphosphate = ADP + nucleoside triphosphate.	ak7a	6	0.681878
groupXVIII	6537438	6542551	ENSGACG00000007644	ak7a	GO:0006139	nucleobase-containing compound metabolic process	Any cellular metabolic process involving nucleobases, nucleosides, nucleotides and nucleic acids.	ak7a	6	0.681878
groupXVIII	6537438	6542551	ENSGACG00000007644	ak7a	GO:0019205	nucleobase-containing compound kinase activity	Catalysis of the transfer of a phosphate group, usually from ATP or GTP, to a nucleobase, nucleoside, nucleotide or polynucleotide substrate.	ak7a	6	0.681878
groupXVIII	6537438	6542551	ENSGACG00000007644	ak7a	GO:0016301	kinase activity	Catalysis of the transfer of a phosphate group, usually from ATP, to a substrate molecule.	ak7a	6	0.681878
groupXVIII	6537438	6542551	ENSGACG00000007644	ak7a	GO:0005524	ATP binding	Binding to ATP, adenosine 5'-triphosphate, a universally important coenzyme and enzyme regulator.	ak7a	6	0.681878
groupVII	15243568	15257029	ENSGACG00000020270	akap10	GO:0051018	protein kinase A binding	Binding to a protein kinase A.	akap10	1	0.422145
groupVII	15243568	15257029	ENSGACG00000020270	akap10				akap10	1	0.422145
groupXVI	12981405	12984495	ENSGACG00000006627	akap17a	GO:0003676	nucleic acid binding	Binding to a nucleic acid.	akap17a	1	0.287812
groupX	6393646	6443171	ENSGACG00000004143	AKAP9	GO:0007165	signal transduction	The cellular process in which a signal is conveyed to trigger a change in the activity or state of a cell. Signal transduction begins with reception of a signal (e.g. a ligand binding to a receptor or receptor activation by a stimulus such as light), or for signal transduction in the absence of ligand, signal-withdrawal or the activity of a constitutively active receptor. Signal transduction ends…	AKAP9	2	0.306042
groupX	6393646	6443171	ENSGACG00000004143	AKAP9	GO:0060090	molecular adaptor activity	The binding activity of a molecule that brings together two or more molecules through a selective, non-covalent, often stoichiometric interaction, permitting those molecules to function in a coordinated way.	AKAP9	2	0.306042
groupX	6393646	6443171	ENSGACG00000004143	AKAP9	GO:0005815	microtubule organizing center	An intracellular structure that can catalyze gamma-tubulin-dependent microtubule nucleation and that can anchor microtubules by interacting with their minus ends, plus ends or sides.	AKAP9	2	0.306042
groupX	6393646	6443171	ENSGACG00000004143	AKAP9	GO:0005856	cytoskeleton	A cellular structure that forms the internal framework of eukaryotic and prokaryotic cells. The cytoskeleton includes intermediate filaments, microfilaments, microtubules, the microtrabecular lattice, and other structures characterized by a polymeric filamentous nature and long-range order within the cell. The various elements of the cytoskeleton not only serve in the maintenance of cellular shap…	AKAP9	2	0.306042
groupX	6393646	6443171	ENSGACG00000004143	AKAP9	GO:0005737	cytoplasm	The contents of a cell excluding the plasma membrane and nucleus, but including other subcellular structures.	AKAP9	2	0.306042
groupX	6393646	6443171	ENSGACG00000004143	AKAP9	GO:0005813	centrosome	A structure comprised of a core structure (in most organisms, a pair of centrioles) and peripheral material from which a microtubule-based structure, such as a spindle apparatus, is organized. Centrosomes occur close to the nucleus during interphase in many eukaryotic cells, though in animal cells it changes continually during the cell-division cycle.	AKAP9	2	0.306042
groupXX	16944557	16951877	ENSGACG00000013657	akirin1	GO:0005634	nucleus	A membrane-bounded organelle of eukaryotic cells in which chromosomes are housed and replicated. In most cells, the nucleus contains all of the cell's chromosomes except the organellar chromosomes, and is the site of RNA synthesis and processing. In some species, or in specialized cell types, RNA metabolism or DNA replication may be absent.	akirin1	4	0.344167
groupIV	18825357	18828684	ENSGACG00000018891	akr1b1.1	GO:0016491	oxidoreductase activity	Catalysis of an oxidation-reduction (redox) reaction, a reversible chemical reaction in which the oxidation state of an atom or atoms within a molecule is altered. One substrate acts as a hydrogen or electron donor and becomes oxidized, while the other acts as hydrogen or electron acceptor and becomes reduced.	akr1b1	3	0.352591
groupVII	10690408	10721627	ENSGACG00000020101	alcama	GO:0016020	membrane	A lipid bilayer along with all the proteins and protein complexes embedded in it and attached to it.	alcama	14	0.450814
groupI	18366942	18373977	ENSGACG00000013496	aldh3a1	GO:0016620	oxidoreductase activity, acting on the aldehyde or oxo group of donors, NAD or NADP as acceptor	Catalysis of an oxidation-reduction (redox) reaction in which an aldehyde or ketone (oxo) group acts as a hydrogen or electron donor and reduces NAD or NADP.	aldh3a1	3	0.344362
groupI	18366942	18373977	ENSGACG00000013496	aldh3a1	GO:0016491	oxidoreductase activity	Catalysis of an oxidation-reduction (redox) reaction, a reversible chemical reaction in which the oxidation state of an atom or atoms within a molecule is altered. One substrate acts as a hydrogen or electron donor and becomes oxidized, while the other acts as hydrogen or electron acceptor and becomes reduced.	aldh3a1	3	0.344362
groupI	18366942	18373977	ENSGACG00000013496	aldh3a1	GO:0042593	glucose homeostasis	Any process involved in the maintenance of an internal steady state of glucose within an organism or cell.	aldh3a1	3	0.344362
groupI	18366942	18373977	ENSGACG00000013496	aldh3a1	GO:0006081	cellular aldehyde metabolic process	The chemical reactions and pathways involving aldehydes, any organic compound with the formula R-CH=O, as carried out by individual cells.	aldh3a1	3	0.344362
groupXX	122265	126381	ENSGACG00000002960	aldh5a1	GO:0016620	oxidoreductase activity, acting on the aldehyde or oxo group of donors, NAD or NADP as acceptor	Catalysis of an oxidation-reduction (redox) reaction in which an aldehyde or ketone (oxo) group acts as a hydrogen or electron donor and reduces NAD or NADP.	aldh5a1	1	0.417095
groupXX	122265	126381	ENSGACG00000002960	aldh5a1	GO:0016491	oxidoreductase activity	Catalysis of an oxidation-reduction (redox) reaction, a reversible chemical reaction in which the oxidation state of an atom or atoms within a molecule is altered. One substrate acts as a hydrogen or electron donor and becomes oxidized, while the other acts as hydrogen or electron acceptor and becomes reduced.	aldh5a1	1	0.417095
groupIV	20833178	20835191	ENSGACG00000019026	alg10	GO:0016740	transferase activity	Catalysis of the transfer of a group, e.g. a methyl group, glycosyl group, acyl group, phosphorus-containing, or other groups, from one compound (generally regarded as the donor) to another compound (generally regarded as the acceptor). Transferase is the systematic name for any enzyme of EC class 2.	alg10	4	0.596701
groupIV	20833178	20835191	ENSGACG00000019026	alg10	GO:0016020	membrane	A lipid bilayer along with all the proteins and protein complexes embedded in it and attached to it.	alg10	4	0.596701
groupIV	20833178	20835191	ENSGACG00000019026	alg10	GO:0016757	glycosyltransferase activity	Catalysis of the transfer of a glycosyl group from one compound (donor) to another (acceptor).	alg10	4	0.596701
groupIV	20833178	20835191	ENSGACG00000019026	alg10	GO:0106073	dolichyl pyrophosphate Glc2Man9GlcNAc2 alpha-1,2-glucosyltransferase activity	Catalysis of the addition of the third glucose residue to the lipid-linked oligosaccharide precursor for N-linked glycosylation; the transfer of glucose from dolichyl phosphate glucose (Dol-P-Glc) on to the lipid-linked oligosaccharide Glc(2)Man(9)GlcNAc(2)-PP-Dol.	alg10	4	0.596701
groupIV	20833178	20835191	ENSGACG00000019026	alg10	GO:0006488	dolichol-linked oligosaccharide biosynthetic process	The chemical reactions and pathways resulting in the formation of dolichol-linked oligosaccharide, usually by a stepwise addition of glycosyl chains to endoplasmic reticulum membrane-bound dolichol-P.	alg10	4	0.596701
groupXV	13391664	13436782	ENSGACG00000012839	alk	GO:0007169	transmembrane receptor protein tyrosine kinase signaling pathway	The series of molecular signals initiated by an extracellular ligand binding to a receptor on the surface of the target cell where the receptor possesses tyrosine kinase activity, and ending with the regulation of a downstream cellular process, e.g. transcription.	alk	7	0.372735
groupXV	13391664	13436782	ENSGACG00000012839	alk	GO:0004714	transmembrane receptor protein tyrosine kinase activity	Combining with a signal and transmitting the signal from one side of the membrane to the other to initiate a change in cell activity by catalysis of the reaction: ATP + a protein-L-tyrosine = ADP + a protein-L-tyrosine phosphate.	alk	7	0.372735
groupXV	13391664	13436782	ENSGACG00000012839	alk	GO:0045664	regulation of neuron differentiation	Any process that modulates the frequency, rate or extent of neuron differentiation.	alk	7	0.372735
groupXV	13391664	13436782	ENSGACG00000012839	alk	GO:0004713	protein tyrosine kinase activity	Catalysis of the reaction: ATP + a protein tyrosine = ADP + protein tyrosine phosphate.	alk	7	0.372735
groupXV	13391664	13436782	ENSGACG00000012839	alk	GO:0006468	protein phosphorylation	The process of introducing a phosphate group on to a protein.	alk	7	0.372735
groupXV	13391664	13436782	ENSGACG00000012839	alk	GO:0004672	protein kinase activity	Catalysis of the phosphorylation of an amino acid residue in a protein, usually according to the reaction: a protein + ATP = a phosphoprotein + ADP.	alk	7	0.372735
groupXV	13391664	13436782	ENSGACG00000012839	alk	GO:0050769	positive regulation of neurogenesis	Any process that activates or increases the frequency, rate or extent of neurogenesis, the generation of cells within the nervous system.	alk	7	0.372735
groupXV	13391664	13436782	ENSGACG00000012839	alk	GO:0043410	positive regulation of MAPK cascade	Any process that activates or increases the frequency, rate or extent of signal transduction mediated by the MAPK cascade.	alk	7	0.372735
groupXV	13391664	13436782	ENSGACG00000012839	alk	GO:0005886	plasma membrane	The membrane surrounding a cell that separates the cell from its external environment. It consists of a phospholipid bilayer and associated proteins.	alk	7	0.372735
groupXV	13391664	13436782	ENSGACG00000012839	alk	GO:0000166	nucleotide binding	Binding to a nucleotide, any compound consisting of a nucleoside that is esterified with (ortho)phosphate or an oligophosphate at any hydroxyl group on the ribose or deoxyribose.	alk	7	0.372735
groupXV	13391664	13436782	ENSGACG00000012839	alk	GO:0016020	membrane	A lipid bilayer along with all the proteins and protein complexes embedded in it and attached to it.	alk	7	0.372735
groupXV	13391664	13436782	ENSGACG00000012839	alk	GO:0005524	ATP binding	Binding to ATP, adenosine 5'-triphosphate, a universally important coenzyme and enzyme regulator.	alk	7	0.372735
groupXIX	8139383	8147703	ENSGACG00000006950	alkbh3	GO:0035552	oxidative single-stranded DNA demethylation	Removal of the methyl group from one or more nucleotides within a single-stranded DNA molecule involving the oxidation (i.e. electron loss) of one or more atoms.	alkbh3	8	0.474284
groupXIX	8139383	8147703	ENSGACG00000006950	alkbh3	GO:0006281	DNA repair	The process of restoring DNA after damage. Genomes are subject to damage by chemical and physical agents in the environment (e.g. UV and ionizing radiations, chemical mutagens, fungal and bacterial toxins, etc.) and by free radicals or alkylating agents endogenously generated in metabolism. DNA is also damaged because of errors during its replication. A variety of different DNA repair pathways ha…	alkbh3	8	0.474284
groupXIX	8139383	8147703	ENSGACG00000006950	alkbh3	GO:0006307	DNA dealkylation involved in DNA repair	The repair of alkylation damage, e.g. the removal of the alkyl group at the O6-position of guanine by O6-alkylguanine-DNA alkyltransferase (AGT).	alkbh3	8	0.474284
groupXIX	8139383	8147703	ENSGACG00000006950	alkbh3	GO:0051213	dioxygenase activity	Catalysis of an oxidation-reduction (redox) reaction in which both atoms of oxygen from one molecule of O2 are incorporated into the (reduced) product(s) of the reaction. The two atoms of oxygen may be distributed between two different products.	alkbh3	8	0.474284
groupXIX	8139383	8147703	ENSGACG00000006950	alkbh3	GO:0060271	cilium assembly	The assembly of a cilium, a specialized eukaryotic organelle that consists of a filiform extrusion of the cell surface. Each cilium is bounded by an extrusion of the cytoplasmic membrane, and contains a regular longitudinal array of microtubules, anchored basally in a centriole.	alkbh3	8	0.474284
groupI	6789295	6797202	ENSGACG00000008185	alkbh8	GO:0030488	tRNA methylation	The posttranscriptional addition of methyl groups to specific residues in a tRNA molecule.	alkbh8	1	0.421
groupI	6789295	6797202	ENSGACG00000008185	alkbh8	GO:0106335	tRNA (carboxymethyluridine(34)-5-O)-methyltransferase activity	Catalysis of the reaction: carboxymethyluridine34 in tRNA + S-adenosyl-L-methionine = 5-(2-methoxy-2-oxoethyl)uridine34 in tRNA + S-adenosyl-L-homocysteine.	alkbh8	1	0.421
groupI	6789295	6797202	ENSGACG00000008185	alkbh8	GO:0008757	S-adenosylmethionine-dependent methyltransferase activity	Catalysis of the transfer of a methyl group from S-adenosyl-L-methionine to a substrate.	alkbh8	1	0.421
groupI	6789295	6797202	ENSGACG00000008185	alkbh8	GO:0003723	RNA binding	Binding to an RNA molecule or a portion thereof.	alkbh8	1	0.421
groupI	6789295	6797202	ENSGACG00000008185	alkbh8	GO:0003676	nucleic acid binding	Binding to a nucleic acid.	alkbh8	1	0.421
groupI	6789295	6797202	ENSGACG00000008185	alkbh8	GO:0008168	methyltransferase activity	Catalysis of the transfer of a methyl group to an acceptor molecule.	alkbh8	1	0.421
groupI	6789295	6797202	ENSGACG00000008185	alkbh8	GO:0032259	methylation	The process in which a methyl group is covalently attached to a molecule.	alkbh8	1	0.421
groupI	6789295	6797202	ENSGACG00000008185	alkbh8	GO:0008152	metabolic process	The chemical reactions and pathways, including anabolism and catabolism, by which living organisms transform chemical substances. Metabolic processes typically transform small molecules, but also include macromolecular processes such as DNA repair and replication, and protein synthesis and degradation.	alkbh8	1	0.421
groupI	6789295	6797202	ENSGACG00000008185	alkbh8	GO:0005737	cytoplasm	The contents of a cell excluding the plasma membrane and nucleus, but including other subcellular structures.	alkbh8	1	0.421
groupI	6789295	6797202	ENSGACG00000008185	alkbh8	GO:0003824	catalytic activity	Catalysis of a biochemical reaction at physiological temperatures. In biologically catalyzed reactions, the reactants are known as substrates, and the catalysts are naturally occurring macromolecular substances known as enzymes. Enzymes possess specific binding sites for substrates, and are usually composed wholly or largely of protein, but RNA that has catalytic activity (ribozyme) is often also…	alkbh8	1	0.421
groupXVIII	4669062	4680200	ENSGACG00000006570	amd1	GO:0006597	spermine biosynthetic process	The chemical reactions and pathways resulting in the formation of spermine, a polybasic amine found in human sperm, in ribosomes and in some viruses and involved in nucleic acid packaging.	amd1	2	0.296973
groupXVIII	4669062	4680200	ENSGACG00000006570	amd1	GO:0008295	spermidine biosynthetic process	The chemical reactions and pathways resulting in the formation of spermidine, N-(3-aminopropyl)-1,4-diaminobutane.	amd1	2	0.296973
groupXVIII	4669062	4680200	ENSGACG00000006570	amd1	GO:0006596	polyamine biosynthetic process	The chemical reactions and pathways resulting in the formation of polyamines, any organic compound containing two or more amino groups.	amd1	2	0.296973
groupXVIII	4669062	4680200	ENSGACG00000006570	amd1	GO:0016829	lyase activity	Catalysis of the cleavage of C-C, C-O, C-N and other bonds by other means than by hydrolysis or oxidation, or conversely adding a group to a double bond. They differ from other enzymes in that two substrates are involved in one reaction direction, but only one in the other direction. When acting on the single substrate, a molecule is eliminated and this generates either a new double bond or a new…	amd1	2	0.296973
groupXVIII	4669062	4680200	ENSGACG00000006570	amd1	GO:0016831	carboxy-lyase activity	Catalysis of the nonhydrolytic addition or removal of a carboxyl group to or from a compound.	amd1	2	0.296973
groupXVIII	4669062	4680200	ENSGACG00000006570	amd1	GO:0004014	adenosylmethionine decarboxylase activity	Catalysis of the reaction: S-adenosyl-L-methionine + H+ = S-adenosylmethioninamine + CO2.	amd1	2	0.296973
groupVII	10578903	10631669	ENSGACG00000020097	amot	GO:0005737	cytoplasm	The contents of a cell excluding the plasma membrane and nucleus, but including other subcellular structures.	amot	22	0.437298
groupXIX	11070181	11081611	ENSGACG00000009729	ampd3b	GO:0009168	purine ribonucleoside monophosphate biosynthetic process	The chemical reactions and pathways resulting in the formation of purine ribonucleoside monophosphate, a compound consisting of a purine base linked to a ribose sugar esterified with phosphate on the sugar.	AMPD3	1	0.307973
groupXIX	11070181	11081611	ENSGACG00000009729	ampd3b	GO:0046872	metal ion binding	Binding to a metal ion.	AMPD3	1	0.307973
groupXIX	11070181	11081611	ENSGACG00000009729	ampd3b	GO:0032264	IMP salvage	Any process which produces inosine monophosphate from derivatives of it, without de novo synthesis.	AMPD3	1	0.307973
groupXIX	11070181	11081611	ENSGACG00000009729	ampd3b	GO:0016787	hydrolase activity	Catalysis of the hydrolysis of various bonds, e.g. C-O, C-N, C-C, phosphoric anhydride bonds, etc.	AMPD3	1	0.307973
groupXIX	11070181	11081611	ENSGACG00000009729	ampd3b	GO:0019239	deaminase activity	Catalysis of the removal of an amino group from a substrate, producing a substituted or nonsubstituted ammonia (NH3/NH2R).	AMPD3	1	0.307973
groupXIX	11070181	11081611	ENSGACG00000009729	ampd3b	GO:0003876	AMP deaminase activity	Catalysis of the reaction: AMP + H2O = IMP + NH3.	AMPD3	1	0.307973
groupIX	9838734	9842083	ENSGACG00000018070	ankrd49	GO:0005515	protein binding	Binding to a protein.	ankrd49	2	0.330323
groupII	3432353	3465628	ENSGACG00000014393	ano1	GO:0046983	protein dimerization activity	The formation of a protein dimer, a macromolecular structure consists of two noncovalently associated identical or nonidentical subunits.	ano1	1	0.298506
groupII	3432353	3465628	ENSGACG00000014393	ano1	GO:0005886	plasma membrane	The membrane surrounding a cell that separates the cell from its external environment. It consists of a phospholipid bilayer and associated proteins.	ano1	1	0.298506
groupII	3432353	3465628	ENSGACG00000014393	ano1	GO:0016020	membrane	A lipid bilayer along with all the proteins and protein complexes embedded in it and attached to it.	ano1	1	0.298506
groupIV	30715864	30739592	ENSGACG00000019839	apaf1	GO:0042981	regulation of apoptotic process	Any process that modulates the occurrence or rate of cell death by apoptotic process.	apaf1	1	0.316917
groupIV	30715864	30739592	ENSGACG00000019839	apaf1	GO:0005515	protein binding	Binding to a protein.	apaf1	1	0.316917
groupIV	30715864	30739592	ENSGACG00000019839	apaf1	GO:0005829	cytosol	The part of the cytoplasm that does not contain organelles but which does contain other particulate matter, such as protein complexes.	apaf1	1	0.316917
groupIV	30715864	30739592	ENSGACG00000019839	apaf1	GO:0097190	apoptotic signaling pathway	The series of molecular signals which triggers the apoptotic death of a cell. The pathway starts with reception of a signal, and ends when the execution phase of apoptosis is triggered.	apaf1	1	0.316917
groupIV	30715864	30739592	ENSGACG00000019839	apaf1	GO:0043293	apoptosome	A multisubunit protein complex involved in the signaling phase of the apoptotic process. In mammals it is typically composed of seven Apaf-1 subunits bound to cytochrome c and caspase-9. A similar complex to promote apoptosis is formed from homologous gene products in other eukaryotic organisms.	apaf1	1	0.316917
groupIV	30715864	30739592	ENSGACG00000019839	apaf1	GO:0043531	ADP binding	Binding to ADP, adenosine 5'-diphosphate.	apaf1	1	0.316917
groupI	16852894	16897265	ENSGACG00000013115	aplp2	GO:0046914	transition metal ion binding	Binding to a transition metal ions; a transition metal is an element whose atom has an incomplete d-subshell of extranuclear electrons, or which gives rise to a cation or cations with an incomplete d-subshell. Transition metals often have more than one valency state. Biologically relevant transition metals include vanadium, manganese, iron, copper, cobalt, nickel, molybdenum and silver.	aplp2	9	0.492398
groupI	16852894	16897265	ENSGACG00000013115	aplp2	GO:0004867	serine-type endopeptidase inhibitor activity	Binds to and stops, prevents or reduces the activity of a serine-type endopeptidase.	aplp2	9	0.492398
groupI	16852894	16897265	ENSGACG00000013115	aplp2	GO:0046872	metal ion binding	Binding to a metal ion.	aplp2	9	0.492398
groupI	16852894	16897265	ENSGACG00000013115	aplp2	GO:0016020	membrane	A lipid bilayer along with all the proteins and protein complexes embedded in it and attached to it.	aplp2	9	0.492398
groupI	16852894	16897265	ENSGACG00000013115	aplp2	GO:0008201	heparin binding	Binding to heparin, a member of a group of glycosaminoglycans found mainly as an intracellular component of mast cells and which consist predominantly of alternating alpha-(1->4)-linked D-galactose and N-acetyl-D-glucosamine-6-sulfate residues.	aplp2	9	0.492398
groupI	16852894	16897265	ENSGACG00000013115	aplp2	GO:0012505	endomembrane system	A collection of membranous structures involved in transport within the cell. The main components of the endomembrane system are endoplasmic reticulum, Golgi bodies, vesicles, cell membrane and nuclear envelope. Members of the endomembrane system pass materials through each other or though the use of vesicles.	aplp2	9	0.492398
groupVII	17113900	17132233	ENSGACG00000020332	ar	GO:0008270	zinc ion binding	Binding to a zinc ion (Zn).	ar	3	0.431235
groupVII	17113900	17132233	ENSGACG00000020332	ar	GO:0007283	spermatogenesis	The developmental process by which male germ line stem cells self renew or give rise to successive cell types resulting in the development of a spermatozoa.	ar	3	0.431235
groupVII	17113900	17132233	ENSGACG00000020332	ar	GO:0043565	sequence-specific DNA binding	Binding to DNA of a specific nucleotide composition, e.g. GC-rich DNA binding, or with a specific sequence motif or type of DNA e.g. promotor binding or rDNA binding.	ar	3	0.431235
groupVII	17113900	17132233	ENSGACG00000020332	ar	GO:0006355	regulation of DNA-templated transcription	Any process that modulates the frequency, rate or extent of cellular DNA-templated transcription.	ar	3	0.431235
groupVII	17113900	17132233	ENSGACG00000020332	ar	GO:0001556	oocyte maturation	A developmental process, independent of morphogenetic (shape) change, that is required for an oocyte to attain its fully functional state. Oocyte maturation commences after reinitiation of meiosis commonly starting with germinal vesicle breakdown, and continues up to the second meiotic arrest prior to fertilization.	ar	3	0.431235
groupVII	17113900	17132233	ENSGACG00000020332	ar	GO:0005634	nucleus	A membrane-bounded organelle of eukaryotic cells in which chromosomes are housed and replicated. In most cells, the nucleus contains all of the cell's chromosomes except the organellar chromosomes, and is the site of RNA synthesis and processing. In some species, or in specialized cell types, RNA metabolism or DNA replication may be absent.	ar	3	0.431235
groupVII	17113900	17132233	ENSGACG00000020332	ar	GO:0003707	nuclear steroid receptor activity	Combining with a steroid hormone and transmitting the signal within the cell to initiate a change in cell activity or function.	ar	3	0.431235
groupVII	17113900	17132233	ENSGACG00000020332	ar	GO:0004879	nuclear receptor activity	A DNA-binding transcription factor activity regulated by binding to a ligand that modulates the transcription of specific gene sets transcribed by RNA polymerase II. Nuclear receptor ligands are usually lipid-based (such as a steroid hormone) and the binding of the ligand to its receptor often occurs in the cytoplasm, which leads to its tranlocation to the nucleus.	ar	3	0.431235
groupVII	17113900	17132233	ENSGACG00000020332	ar	GO:0046872	metal ion binding	Binding to a metal ion.	ar	3	0.431235
groupVII	17113900	17132233	ENSGACG00000020332	ar	GO:0008584	male gonad development	The process whose specific outcome is the progression of the male gonad over time, from its formation to the mature structure.	ar	3	0.431235
groupVII	17113900	17132233	ENSGACG00000020332	ar	GO:0008049	male courtship behavior	The behavior of a male, for the purpose of attracting a sexual partner. An example of this process is found in Drosophila melanogaster.	ar	3	0.431235
groupVII	17113900	17132233	ENSGACG00000020332	ar	GO:0000981	DNA-binding transcription factor activity, RNA polymerase II-specific	A DNA-binding transcription factor activity that modulates the transcription of specific gene sets transcribed by RNA polymerase II.	ar	3	0.431235
groupVII	17113900	17132233	ENSGACG00000020332	ar	GO:0003700	DNA-binding transcription factor activity	A transcription regulator activity that modulates transcription of gene sets via selective and non-covalent binding to a specific double-stranded genomic DNA sequence (sometimes referred to as a motif) within a cis-regulatory region. Regulatory regions include promoters (proximal and distal) and enhancers. Genes are transcriptional units, and include bacterial operons.	ar	3	0.431235
groupVII	17113900	17132233	ENSGACG00000020332	ar	GO:0003677	DNA binding	Any molecular function by which a gene product interacts selectively and non-covalently with DNA (deoxyribonucleic acid).	ar	3	0.431235
groupVII	17113900	17132233	ENSGACG00000020332	ar	GO:0005497	androgen binding	Binding to an androgen, a male sex hormone.	ar	3	0.431235
groupXIII	1005434	1013026	ENSGACG00000003668	araf	GO:0046332	SMAD binding	Binding to a SMAD signaling protein.	araf	2	0.371152
groupXIII	1005434	1013026	ENSGACG00000003668	araf	GO:0007165	signal transduction	The cellular process in which a signal is conveyed to trigger a change in the activity or state of a cell. Signal transduction begins with reception of a signal (e.g. a ligand binding to a receptor or receptor activation by a stimulus such as light), or for signal transduction in the absence of ligand, signal-withdrawal or the activity of a constitutively active receptor. Signal transduction ends…	araf	2	0.371152
groupXIII	1005434	1013026	ENSGACG00000003668	araf	GO:0004674	protein serine/threonine kinase activity	Catalysis of the reactions: ATP + protein serine = ADP + protein serine phosphate, and ATP + protein threonine = ADP + protein threonine phosphate.	araf	2	0.371152
groupXIII	1005434	1013026	ENSGACG00000003668	araf	GO:0006468	protein phosphorylation	The process of introducing a phosphate group on to a protein.	araf	2	0.371152
groupXIII	1005434	1013026	ENSGACG00000003668	araf	GO:0004672	protein kinase activity	Catalysis of the phosphorylation of an amino acid residue in a protein, usually according to the reaction: a protein + ATP = a phosphoprotein + ADP.	araf	2	0.371152
groupXIII	1005434	1013026	ENSGACG00000003668	araf	GO:0000166	nucleotide binding	Binding to a nucleotide, any compound consisting of a nucleoside that is esterified with (ortho)phosphate or an oligophosphate at any hydroxyl group on the ribose or deoxyribose.	araf	2	0.371152
groupXIII	1005434	1013026	ENSGACG00000003668	araf	GO:0060392	negative regulation of SMAD protein signal transduction	Any process that decreases the rate, frequency or extent of the SMAD protein signaling pathway. Pathway-restricted SMAD proteins and common-partner SMAD proteins are involved in the transforming growth factor beta receptor signaling pathways.	araf	2	0.371152
groupXIII	1005434	1013026	ENSGACG00000003668	araf	GO:1900108	negative regulation of nodal signaling pathway	Any process that stops, prevents or reduces the frequency, rate or extent of nodal signaling pathway.	araf	2	0.371152
groupXIII	1005434	1013026	ENSGACG00000003668	araf	GO:0046872	metal ion binding	Binding to a metal ion.	araf	2	0.371152
groupXIII	1005434	1013026	ENSGACG00000003668	araf	GO:0005737	cytoplasm	The contents of a cell excluding the plasma membrane and nucleus, but including other subcellular structures.	araf	2	0.371152
groupXIII	1005434	1013026	ENSGACG00000003668	araf	GO:0048468	cell development	The process whose specific outcome is the progression of the cell over time, from its formation to the mature structure. Cell development does not include the steps involved in committing a cell to a specific fate.	araf	2	0.371152
groupXIII	1005434	1013026	ENSGACG00000003668	araf	GO:0005524	ATP binding	Binding to ATP, adenosine 5'-triphosphate, a universally important coenzyme and enzyme regulator.	araf	2	0.371152
groupXIX	15928031	15931073	ENSGACG00000012500	arf5	GO:0016192	vesicle-mediated transport	A cellular transport process in which transported substances are moved in membrane-bounded vesicles; transported substances are enclosed in the vesicle lumen or located in the vesicle membrane. The process begins with a step that directs a substance to the forming vesicle, and includes vesicle budding and coating. Vesicles are then targeted to, and fuse with, an acceptor membrane.	ENSGACG00000012500	2	0.342581
groupXIX	15928031	15931073	ENSGACG00000012500	arf5	GO:0015031	protein transport	The directed movement of proteins into, out of or within a cell, or between cells, by means of some agent such as a transporter or pore.	ENSGACG00000012500	2	0.342581
groupXIX	15928031	15931073	ENSGACG00000012500	arf5	GO:0000166	nucleotide binding	Binding to a nucleotide, any compound consisting of a nucleoside that is esterified with (ortho)phosphate or an oligophosphate at any hydroxyl group on the ribose or deoxyribose.	ENSGACG00000012500	2	0.342581
groupXIX	15928031	15931073	ENSGACG00000012500	arf5	GO:0003924	GTPase activity	Catalysis of the reaction: GTP + H2O = GDP + H+ + phosphate.	ENSGACG00000012500	2	0.342581
groupXIX	15928031	15931073	ENSGACG00000012500	arf5	GO:0005525	GTP binding	Binding to GTP, guanosine triphosphate.	ENSGACG00000012500	2	0.342581
groupXIX	15928031	15931073	ENSGACG00000012500	arf5	GO:0005794	Golgi apparatus	A membrane-bound cytoplasmic organelle of the endomembrane system that further processes the core oligosaccharides (e.g. N-glycans) added to proteins in the endoplasmic reticulum and packages them into membrane-bound vesicles. The Golgi apparatus operates at the intersection of the secretory, lysosomal, and endocytic pathways.	ENSGACG00000012500	2	0.342581
groupXXI	7193639	7227151	ENSGACG00000002879	arfgef1	GO:0032012	regulation of ARF protein signal transduction	Any process that modulates the frequency, rate or extent of ARF protein signal transduction.	arfgef1	1	0.384134
groupXXI	7193639	7227151	ENSGACG00000002879	arfgef1	GO:0015031	protein transport	The directed movement of proteins into, out of or within a cell, or between cells, by means of some agent such as a transporter or pore.	arfgef1	1	0.384134
groupXXI	7193639	7227151	ENSGACG00000002879	arfgef1	GO:0048471	perinuclear region of cytoplasm	Cytoplasm situated near, or occurring around, the nucleus.	arfgef1	1	0.384134
groupXXI	7193639	7227151	ENSGACG00000002879	arfgef1	GO:0005085	guanyl-nucleotide exchange factor activity	Stimulates the exchange of GDP to GTP on a signaling GTPase, changing its conformation to its active form. Guanine nucleotide exchange factors (GEFs) act by stimulating the release of guanosine diphosphate (GDP) to allow binding of guanosine triphosphate (GTP), which is more abundant in the cell under normal cellular physiological conditions.	arfgef1	1	0.384134
groupXXI	7193639	7227151	ENSGACG00000002879	arfgef1	GO:0005794	Golgi apparatus	A membrane-bound cytoplasmic organelle of the endomembrane system that further processes the core oligosaccharides (e.g. N-glycans) added to proteins in the endoplasmic reticulum and packages them into membrane-bound vesicles. The Golgi apparatus operates at the intersection of the secretory, lysosomal, and endocytic pathways.	arfgef1	1	0.384134
groupXVII	1957372	2014039	ENSGACG00000004412	arhgef10la	GO:0005515	protein binding	Binding to a protein.	arhgef10la	2	0.550007
groupXVII	1957372	2014039	ENSGACG00000004412	arhgef10la	GO:0005085	guanyl-nucleotide exchange factor activity	Stimulates the exchange of GDP to GTP on a signaling GTPase, changing its conformation to its active form. Guanine nucleotide exchange factors (GEFs) act by stimulating the release of guanosine diphosphate (GDP) to allow binding of guanosine triphosphate (GTP), which is more abundant in the cell under normal cellular physiological conditions.	arhgef10la	2	0.550007
scaffold_130	92880	125129	ENSGACG00000001291	arhgef1a	GO:0046872	metal ion binding	Binding to a metal ion.	arhgef1a	4	0.38509
scaffold_130	92880	125129	ENSGACG00000001291	arhgef1a	GO:0005085	guanyl-nucleotide exchange factor activity	Stimulates the exchange of GDP to GTP on a signaling GTPase, changing its conformation to its active form. Guanine nucleotide exchange factors (GEFs) act by stimulating the release of guanosine diphosphate (GDP) to allow binding of guanosine triphosphate (GTP), which is more abundant in the cell under normal cellular physiological conditions.	arhgef1a	4	0.38509
scaffold_130	92880	125129	ENSGACG00000001291	arhgef1a	GO:0048468	cell development	The process whose specific outcome is the progression of the cell over time, from its formation to the mature structure. Cell development does not include the steps involved in committing a cell to a specific fate.	arhgef1a	4	0.38509
scaffold_27	1958925	1976910	ENSGACG00000000714	arhgef25b	GO:0005085	guanyl-nucleotide exchange factor activity	Stimulates the exchange of GDP to GTP on a signaling GTPase, changing its conformation to its active form. Guanine nucleotide exchange factors (GEFs) act by stimulating the release of guanosine diphosphate (GDP) to allow binding of guanosine triphosphate (GTP), which is more abundant in the cell under normal cellular physiological conditions.	arhgef25b	1	0.325715
groupVI	13254430	13316170	ENSGACG00000010603	arid5b	GO:0003677	DNA binding	Any molecular function by which a gene product interacts selectively and non-covalently with DNA (deoxyribonucleic acid).	arid5b	1	0.300093
groupXI	6557595	6563009	ENSGACG00000009321	arl5c	GO:0000166	nucleotide binding	Binding to a nucleotide, any compound consisting of a nucleoside that is esterified with (ortho)phosphate or an oligophosphate at any hydroxyl group on the ribose or deoxyribose.	arl5c	1	0.300857
groupXI	6557595	6563009	ENSGACG00000009321	arl5c	GO:0003924	GTPase activity	Catalysis of the reaction: GTP + H2O = GDP + H+ + phosphate.	arl5c	1	0.300857
groupXI	6557595	6563009	ENSGACG00000009321	arl5c	GO:0005525	GTP binding	Binding to GTP, guanosine triphosphate.	arl5c	1	0.300857
groupII	160762	192945	ENSGACG00000013947	arnt2	GO:0005667	transcription regulator complex	A protein complex that is capable of associating with DNA by direct binding, or via other DNA-binding proteins or complexes, and regulating transcription.	arnt2	1	0.279734
groupII	160762	192945	ENSGACG00000013947	arnt2	GO:0006355	regulation of DNA-templated transcription	Any process that modulates the frequency, rate or extent of cellular DNA-templated transcription.	arnt2	1	0.279734
groupII	160762	192945	ENSGACG00000013947	arnt2	GO:0046983	protein dimerization activity	The formation of a protein dimer, a macromolecular structure consists of two noncovalently associated identical or nonidentical subunits.	arnt2	1	0.279734
groupII	160762	192945	ENSGACG00000013947	arnt2	GO:0005634	nucleus	A membrane-bounded organelle of eukaryotic cells in which chromosomes are housed and replicated. In most cells, the nucleus contains all of the cell's chromosomes except the organellar chromosomes, and is the site of RNA synthesis and processing. In some species, or in specialized cell types, RNA metabolism or DNA replication may be absent.	arnt2	1	0.279734
groupII	160762	192945	ENSGACG00000013947	arnt2	GO:0003700	DNA-binding transcription factor activity	A transcription regulator activity that modulates transcription of gene sets via selective and non-covalent binding to a specific double-stranded genomic DNA sequence (sometimes referred to as a motif) within a cis-regulatory region. Regulatory regions include promoters (proximal and distal) and enhancers. Genes are transcriptional units, and include bacterial operons.	arnt2	1	0.279734
groupII	160762	192945	ENSGACG00000013947	arnt2	GO:0003677	DNA binding	Any molecular function by which a gene product interacts selectively and non-covalently with DNA (deoxyribonucleic acid).	arnt2	1	0.279734
groupII	160762	192945	ENSGACG00000013947	arnt2	GO:0005737	cytoplasm	The contents of a cell excluding the plasma membrane and nucleus, but including other subcellular structures.	arnt2	1	0.279734
scaffold_106	53790	67121	ENSGACG00000001601	arsj	GO:0008484	sulfuric ester hydrolase activity	Catalysis of the reaction: RSO-R' + H2O = RSOOH + R'H. This reaction is the hydrolysis of a sulfuric ester bond, an ester formed from sulfuric acid, O=SO(OH)2.	arsj	1	0.500891
scaffold_106	53790	67121	ENSGACG00000001601	arsj	GO:0016787	hydrolase activity	Catalysis of the hydrolysis of various bonds, e.g. C-O, C-N, C-C, phosphoric anhydride bonds, etc.	arsj	1	0.500891
scaffold_106	53790	67121	ENSGACG00000001601	arsj	GO:0110165	cellular anatomical entity	A part of a cellular organism that is either an immaterial entity or a material entity with granularity above the level of a protein complex but below that of an anatomical system. Or, a substance produced by a cellular organism with granularity above the level of a protein complex.	arsj	1	0.500891
groupXVII	3986584	4098651	ENSGACG00000005765	ASIC1	GO:0006814	sodium ion transport	The directed movement of sodium ions (Na+) into, out of or within a cell, or between cells, by means of some agent such as a transporter or pore.	ASIC1	1	0.300257
groupXVII	3986584	4098651	ENSGACG00000005765	ASIC1	GO:0035725	sodium ion transmembrane transport	A process in which a sodium ion is transported from one side of a membrane to the other by means of some agent such as a transporter or pore.	ASIC1	1	0.300257
groupXVII	3986584	4098651	ENSGACG00000005765	ASIC1	GO:0005272	sodium channel activity	Enables the facilitated diffusion of a sodium ion (by an energy-independent process) involving passage through a transmembrane aqueous pore or channel without evidence for a carrier-mediated mechanism.	ASIC1	1	0.300257
groupXVII	3986584	4098651	ENSGACG00000005765	ASIC1	GO:0005886	plasma membrane	The membrane surrounding a cell that separates the cell from its external environment. It consists of a phospholipid bilayer and associated proteins.	ASIC1	1	0.300257
groupXVII	3986584	4098651	ENSGACG00000005765	ASIC1	GO:0016020	membrane	A lipid bilayer along with all the proteins and protein complexes embedded in it and attached to it.	ASIC1	1	0.300257
groupXVII	3986584	4098651	ENSGACG00000005765	ASIC1	GO:0015280	ligand-gated sodium channel activity	Enables the transmembrane transfer of a sodium ion by a channel that opens when a specific ligand has been bound by the channel complex or one of its constituent parts.	ASIC1	1	0.300257
groupXI	6851020	6922054	ENSGACG00000009558	ASIC2	GO:0006814	sodium ion transport	The directed movement of sodium ions (Na+) into, out of or within a cell, or between cells, by means of some agent such as a transporter or pore.	asic2	9	0.383535
groupXI	6851020	6922054	ENSGACG00000009558	ASIC2	GO:0035725	sodium ion transmembrane transport	A process in which a sodium ion is transported from one side of a membrane to the other by means of some agent such as a transporter or pore.	asic2	9	0.383535
groupXI	6851020	6922054	ENSGACG00000009558	ASIC2	GO:0005272	sodium channel activity	Enables the facilitated diffusion of a sodium ion (by an energy-independent process) involving passage through a transmembrane aqueous pore or channel without evidence for a carrier-mediated mechanism.	asic2	9	0.383535
groupXI	6851020	6922054	ENSGACG00000009558	ASIC2	GO:0005886	plasma membrane	The membrane surrounding a cell that separates the cell from its external environment. It consists of a phospholipid bilayer and associated proteins.	asic2	9	0.383535
groupXI	6851020	6922054	ENSGACG00000009558	ASIC2	GO:0016020	membrane	A lipid bilayer along with all the proteins and protein complexes embedded in it and attached to it.	asic2	9	0.383535
groupXI	6851020	6922054	ENSGACG00000009558	ASIC2	GO:0015280	ligand-gated sodium channel activity	Enables the transmembrane transfer of a sodium ion by a channel that opens when a specific ligand has been bound by the channel complex or one of its constituent parts.	asic2	9	0.383535
groupXVI	12969734	12978619	ENSGACG00000006621	asmt	GO:0008757	S-adenosylmethionine-dependent methyltransferase activity	Catalysis of the transfer of a methyl group from S-adenosyl-L-methionine to a substrate.	asmt	2	0.369401
groupXVI	12969734	12978619	ENSGACG00000006621	asmt	GO:0008171	O-methyltransferase activity	Catalysis of the transfer of a methyl group to the oxygen atom of an acceptor molecule.	asmt	2	0.369401
groupXVI	12969734	12978619	ENSGACG00000006621	asmt	GO:0008168	methyltransferase activity	Catalysis of the transfer of a methyl group to an acceptor molecule.	asmt	2	0.369401
groupXVI	12969734	12978619	ENSGACG00000006621	asmt	GO:0032259	methylation	The process in which a methyl group is covalently attached to a molecule.	asmt	2	0.369401
groupVI	4243318	4248749	ENSGACG00000003982	asrgl1	GO:0016787	hydrolase activity	Catalysis of the hydrolysis of various bonds, e.g. C-O, C-N, C-C, phosphoric anhydride bonds, etc.	asrgl1	2	0.364375
groupVI	4243318	4248749	ENSGACG00000003982	asrgl1	GO:0008798	beta-aspartyl-peptidase activity	Catalysis of the cleavage of a beta-linked aspartic residue from the N-terminus of a polypeptide.	asrgl1	2	0.364375
groupVI	4243318	4248749	ENSGACG00000003982	asrgl1	GO:0004067	asparaginase activity	Catalysis of the reaction: L-asparagine + H2O = L-aspartate + NH3.	asrgl1	2	0.364375
groupIII	3571387	3812973	ENSGACG00000014303	astn1	GO:0005515	protein binding	Binding to a protein.	astn1	8	0.383046
groupIII	3571387	3812973	ENSGACG00000014303	astn1	GO:0001764	neuron migration	The characteristic movement of an immature neuron from germinal zones to specific positions where they will reside as they mature.	astn1	8	0.383046
groupIII	3571387	3812973	ENSGACG00000014303	astn1	GO:0016020	membrane	A lipid bilayer along with all the proteins and protein complexes embedded in it and attached to it.	astn1	8	0.383046
groupIII	3571387	3812973	ENSGACG00000014303	astn1	GO:0048856	anatomical structure development	The biological process whose specific outcome is the progression of an anatomical structure from an initial condition to its mature state. This process begins with the formation of the structure and ends with the mature structure, whatever form that may be including its natural destruction. An anatomical structure is any biological entity that occupies space and is distinguished from its surround…	astn1	8	0.383046
scaffold_101	133609	144348	ENSGACG00000000481	atat1	GO:0019799	tubulin N-acetyltransferase activity	Catalysis of the reaction: acetyl-CoA + (alpha-tubulin) L-lysine = CoA + (alpha-tubulin) N6-acetyl-L-lysine.	atat1	1	0.302826
scaffold_101	133609	144348	ENSGACG00000000481	atat1	GO:0005874	microtubule	Any of the long, generally straight, hollow tubes of internal diameter 12-15 nm and external diameter 24 nm found in a wide variety of eukaryotic cells; each consists (usually) of 13 protofilaments of polymeric tubulin, staggered in such a manner that the tubulin monomers are arranged in a helical pattern on the microtubular surface, and with the alpha/beta axes of the tubulin subunits parallel t…	atat1	1	0.302826
scaffold_101	133609	144348	ENSGACG00000000481	atat1	GO:0071929	alpha-tubulin acetylation	The addition of an acetyl group to the lysine 40 residue of alpha-tubulin.	atat1	1	0.302826
groupVIII	6308502	6339588	ENSGACG00000006104	ATP11B	GO:0005215	transporter activity	Enables the directed movement of substances (such as macromolecules, small molecules, ions) into, out of or within a cell, or between cells.	si:dkey-211e20.10	1	0.35399
groupVIII	6308502	6339588	ENSGACG00000006104	ATP11B	GO:0015914	phospholipid transport	The directed movement of phospholipids into, out of or within a cell, or between cells, by means of some agent such as a transporter or pore. Phospholipids are any lipids containing phosphoric acid as a mono- or diester.	si:dkey-211e20.10	1	0.35399
groupVIII	6308502	6339588	ENSGACG00000006104	ATP11B	GO:0000166	nucleotide binding	Binding to a nucleotide, any compound consisting of a nucleoside that is esterified with (ortho)phosphate or an oligophosphate at any hydroxyl group on the ribose or deoxyribose.	si:dkey-211e20.10	1	0.35399
groupVIII	6308502	6339588	ENSGACG00000006104	ATP11B	GO:0016020	membrane	A lipid bilayer along with all the proteins and protein complexes embedded in it and attached to it.	si:dkey-211e20.10	1	0.35399
groupVIII	6308502	6339588	ENSGACG00000006104	ATP11B	GO:0000287	magnesium ion binding	Binding to a magnesium (Mg) ion.	si:dkey-211e20.10	1	0.35399
groupVIII	6308502	6339588	ENSGACG00000006104	ATP11B	GO:0034204	lipid translocation	The translocation, or flipping, of lipid molecules from one monolayer of a membrane bilayer to the opposite monolayer.	si:dkey-211e20.10	1	0.35399
groupVIII	6308502	6339588	ENSGACG00000006104	ATP11B	GO:0140326	ATPase-coupled intramembrane lipid transporter activity	Catalysis of the movement of lipids from one membrane leaflet to the other, driven by ATP hydrolysis. This includes flippases and floppases.	si:dkey-211e20.10	1	0.35399
groupVIII	6308502	6339588	ENSGACG00000006104	ATP11B	GO:0016887	ATP hydrolysis activity	Catalysis of the reaction: ATP + H2O = ADP + H+ phosphate. ATP hydrolysis is used in some reactions as an energy source, for example to catalyze a reaction or drive transport against a concentration gradient.	si:dkey-211e20.10	1	0.35399
groupVIII	6308502	6339588	ENSGACG00000006104	ATP11B	GO:0005524	ATP binding	Binding to ATP, adenosine 5'-triphosphate, a universally important coenzyme and enzyme regulator.	si:dkey-211e20.10	1	0.35399
groupIV	5841044	5860927	ENSGACG00000017183	atp11c	GO:0005215	transporter activity	Enables the directed movement of substances (such as macromolecules, small molecules, ions) into, out of or within a cell, or between cells.	atp11c	1	0.346697
groupIV	5841044	5860927	ENSGACG00000017183	atp11c	GO:0015914	phospholipid transport	The directed movement of phospholipids into, out of or within a cell, or between cells, by means of some agent such as a transporter or pore. Phospholipids are any lipids containing phosphoric acid as a mono- or diester.	atp11c	1	0.346697
groupIV	5841044	5860927	ENSGACG00000017183	atp11c	GO:0000166	nucleotide binding	Binding to a nucleotide, any compound consisting of a nucleoside that is esterified with (ortho)phosphate or an oligophosphate at any hydroxyl group on the ribose or deoxyribose.	atp11c	1	0.346697
groupIV	5841044	5860927	ENSGACG00000017183	atp11c	GO:0016020	membrane	A lipid bilayer along with all the proteins and protein complexes embedded in it and attached to it.	atp11c	1	0.346697
groupIV	5841044	5860927	ENSGACG00000017183	atp11c	GO:0000287	magnesium ion binding	Binding to a magnesium (Mg) ion.	atp11c	1	0.346697
groupIV	5841044	5860927	ENSGACG00000017183	atp11c	GO:0034204	lipid translocation	The translocation, or flipping, of lipid molecules from one monolayer of a membrane bilayer to the opposite monolayer.	atp11c	1	0.346697
groupIV	5841044	5860927	ENSGACG00000017183	atp11c	GO:0140326	ATPase-coupled intramembrane lipid transporter activity	Catalysis of the movement of lipids from one membrane leaflet to the other, driven by ATP hydrolysis. This includes flippases and floppases.	atp11c	1	0.346697
groupIV	5841044	5860927	ENSGACG00000017183	atp11c	GO:0016887	ATP hydrolysis activity	Catalysis of the reaction: ATP + H2O = ADP + H+ phosphate. ATP hydrolysis is used in some reactions as an energy source, for example to catalyze a reaction or drive transport against a concentration gradient.	atp11c	1	0.346697
groupIV	5841044	5860927	ENSGACG00000017183	atp11c	GO:0005524	ATP binding	Binding to ATP, adenosine 5'-triphosphate, a universally important coenzyme and enzyme regulator.	atp11c	1	0.346697
groupXX	138787	148151	ENSGACG00000002968	atp2c1	GO:0005215	transporter activity	Enables the directed movement of substances (such as macromolecules, small molecules, ions) into, out of or within a cell, or between cells.	atp2c1	1	0.289363
groupXX	138787	148151	ENSGACG00000002968	atp2c1	GO:0140613	P-type manganese transporter activity	Enables the transfer of a solute or solutes from one side of a membrane to the other according to the reaction: ATP + H2O + Mn2+(in) = ADP + H+ + Mn2+(out) + phosphate.	atp2c1	1	0.289363
groupXX	138787	148151	ENSGACG00000002968	atp2c1	GO:0005388	P-type calcium transporter activity	Enables the transfer of a solute or solutes from one side of a membrane to the other according to the reaction: ATP + H2O + Ca2+(in) = ADP + phosphate + Ca2+(out).	atp2c1	1	0.289363
groupXX	138787	148151	ENSGACG00000002968	atp2c1	GO:0000166	nucleotide binding	Binding to a nucleotide, any compound consisting of a nucleoside that is esterified with (ortho)phosphate or an oligophosphate at any hydroxyl group on the ribose or deoxyribose.	atp2c1	1	0.289363
groupXX	138787	148151	ENSGACG00000002968	atp2c1	GO:0006811	monoatomic ion transport	The directed movement of charged atoms or small charged molecules into, out of or within a cell, or between cells, by means of some agent such as a transporter or pore.	atp2c1	1	0.289363
groupXX	138787	148151	ENSGACG00000002968	atp2c1	GO:0016020	membrane	A lipid bilayer along with all the proteins and protein complexes embedded in it and attached to it.	atp2c1	1	0.289363
groupXX	138787	148151	ENSGACG00000002968	atp2c1	GO:0006828	manganese ion transport	The directed movement of manganese (Mn) ions into, out of or within a cell, or between cells, by means of some agent such as a transporter or pore.	atp2c1	1	0.289363
groupXX	138787	148151	ENSGACG00000002968	atp2c1	GO:0071421	manganese ion transmembrane transport	A process in which a manganese ion is transported from one side of a membrane to the other by means of some agent such as a transporter or pore.	atp2c1	1	0.289363
groupXX	138787	148151	ENSGACG00000002968	atp2c1	GO:0055071	manganese ion homeostasis	Any process involved in the maintenance of an internal steady state of manganese ions within an organism or cell.	atp2c1	1	0.289363
groupXX	138787	148151	ENSGACG00000002968	atp2c1	GO:0006816	calcium ion transport	The directed movement of calcium (Ca) ions into, out of or within a cell, or between cells, by means of some agent such as a transporter or pore.	atp2c1	1	0.289363
groupXX	138787	148151	ENSGACG00000002968	atp2c1	GO:0070588	calcium ion transmembrane transport	A process in which a calcium ion is transported from one side of a membrane to the other by means of some agent such as a transporter or pore.	atp2c1	1	0.289363
groupXX	138787	148151	ENSGACG00000002968	atp2c1	GO:0016887	ATP hydrolysis activity	Catalysis of the reaction: ATP + H2O = ADP + H+ phosphate. ATP hydrolysis is used in some reactions as an energy source, for example to catalyze a reaction or drive transport against a concentration gradient.	atp2c1	1	0.289363
groupXX	138787	148151	ENSGACG00000002968	atp2c1	GO:0005524	ATP binding	Binding to ATP, adenosine 5'-triphosphate, a universally important coenzyme and enzyme regulator.	atp2c1	1	0.289363
groupXX	10304814	10312372	ENSGACG00000008911	ATP4A	GO:0005215	transporter activity	Enables the directed movement of substances (such as macromolecules, small molecules, ions) into, out of or within a cell, or between cells.	ATP4A	7	0.62765
groupXX	10304814	10312372	ENSGACG00000008911	ATP4A	GO:0006813	potassium ion transport	The directed movement of potassium ions (K+) into, out of or within a cell, or between cells, by means of some agent such as a transporter or pore.	ATP4A	7	0.62765
groupXX	10304814	10312372	ENSGACG00000008911	ATP4A	GO:0071805	potassium ion transmembrane transport	A process in which a potassium ion is transported from one side of a membrane to the other.	ATP4A	7	0.62765
groupXX	10304814	10312372	ENSGACG00000008911	ATP4A	GO:0005886	plasma membrane	The membrane surrounding a cell that separates the cell from its external environment. It consists of a phospholipid bilayer and associated proteins.	ATP4A	7	0.62765
groupXX	10304814	10312372	ENSGACG00000008911	ATP4A	GO:0008556	P-type potassium transmembrane transporter activity	Enables the transfer of a solute or solutes from one side of a membrane to the other according to the reaction: ATP + H2O + K+(out) = ADP + phosphate + K+(in).	ATP4A	7	0.62765
groupXX	10304814	10312372	ENSGACG00000008911	ATP4A	GO:0000166	nucleotide binding	Binding to a nucleotide, any compound consisting of a nucleoside that is esterified with (ortho)phosphate or an oligophosphate at any hydroxyl group on the ribose or deoxyribose.	ATP4A	7	0.62765
groupXX	10304814	10312372	ENSGACG00000008911	ATP4A	GO:0006811	monoatomic ion transport	The directed movement of charged atoms or small charged molecules into, out of or within a cell, or between cells, by means of some agent such as a transporter or pore.	ATP4A	7	0.62765
groupXX	10304814	10312372	ENSGACG00000008911	ATP4A	GO:0046872	metal ion binding	Binding to a metal ion.	ATP4A	7	0.62765
groupXX	10304814	10312372	ENSGACG00000008911	ATP4A	GO:0016020	membrane	A lipid bilayer along with all the proteins and protein complexes embedded in it and attached to it.	ATP4A	7	0.62765
groupXX	10304814	10312372	ENSGACG00000008911	ATP4A	GO:0016887	ATP hydrolysis activity	Catalysis of the reaction: ATP + H2O = ADP + H+ phosphate. ATP hydrolysis is used in some reactions as an energy source, for example to catalyze a reaction or drive transport against a concentration gradient.	ATP4A	7	0.62765
groupXX	10304814	10312372	ENSGACG00000008911	ATP4A	GO:0005524	ATP binding	Binding to ATP, adenosine 5'-triphosphate, a universally important coenzyme and enzyme regulator.	ATP4A	7	0.62765
scaffold_76	460701	482765	ENSGACG00000014640	atp6v1ba	GO:0033180	proton-transporting V-type ATPase, V1 domain	A protein complex that forms part of a proton-transporting V-type ATPase and catalyzes ATP hydrolysis. The V1 complex consists of: (1) a globular headpiece with three alternating copies of subunits A and B that form a ring, (2) a central rotational stalk composed of single copies of subunits D and F, and (3) a peripheral stalk made of subunits C, E, G and H. Subunits A and B mediate the hydrolysi…	atp6v1ba	4	0.364253
scaffold_76	460701	482765	ENSGACG00000014640	atp6v1ba	GO:0046961	proton-transporting ATPase activity, rotational mechanism	Enables the transfer of protons from one side of a membrane to the other according to the reaction: ATP + H2O + H+(in) = ADP + phosphate + H+(out), by a rotational mechanism.	atp6v1ba	4	0.364253
scaffold_76	460701	482765	ENSGACG00000014640	atp6v1ba	GO:1902600	proton transmembrane transport	The directed movement of a proton across a membrane.	atp6v1ba	4	0.364253
scaffold_76	460701	482765	ENSGACG00000014640	atp6v1ba	GO:0006811	monoatomic ion transport	The directed movement of charged atoms or small charged molecules into, out of or within a cell, or between cells, by means of some agent such as a transporter or pore.	atp6v1ba	4	0.364253
scaffold_76	460701	482765	ENSGACG00000014640	atp6v1ba	GO:0046034	ATP metabolic process	The chemical reactions and pathways involving ATP, adenosine triphosphate, a universally important coenzyme and enzyme regulator.	atp6v1ba	4	0.364253
scaffold_76	460701	482765	ENSGACG00000014640	atp6v1ba	GO:0005524	ATP binding	Binding to ATP, adenosine 5'-triphosphate, a universally important coenzyme and enzyme regulator.	atp6v1ba	4	0.364253
scaffold_76	460701	482765	ENSGACG00000014640	atp6v1ba	GO:0016324	apical plasma membrane	The region of the plasma membrane located at the apical end of the cell.	atp6v1ba	4	0.364253
groupXV	14319807	14325491	ENSGACG00000013004	atp6v1c2	GO:0033180	proton-transporting V-type ATPase, V1 domain	A protein complex that forms part of a proton-transporting V-type ATPase and catalyzes ATP hydrolysis. The V1 complex consists of: (1) a globular headpiece with three alternating copies of subunits A and B that form a ring, (2) a central rotational stalk composed of single copies of subunits D and F, and (3) a peripheral stalk made of subunits C, E, G and H. Subunits A and B mediate the hydrolysi…	atp6v1c2	2	0.407445
groupXV	14319807	14325491	ENSGACG00000013004	atp6v1c2	GO:0046961	proton-transporting ATPase activity, rotational mechanism	Enables the transfer of protons from one side of a membrane to the other according to the reaction: ATP + H2O + H+(in) = ADP + phosphate + H+(out), by a rotational mechanism.	atp6v1c2	2	0.407445
groupXV	14319807	14325491	ENSGACG00000013004	atp6v1c2	GO:0015078	proton transmembrane transporter activity	Enables the transfer of a proton from one side of a membrane to the other.	atp6v1c2	2	0.407445
groupXV	14319807	14325491	ENSGACG00000013004	atp6v1c2	GO:1902600	proton transmembrane transport	The directed movement of a proton across a membrane.	atp6v1c2	2	0.407445
groupXV	14319807	14325491	ENSGACG00000013004	atp6v1c2	GO:0006811	monoatomic ion transport	The directed movement of charged atoms or small charged molecules into, out of or within a cell, or between cells, by means of some agent such as a transporter or pore.	atp6v1c2	2	0.407445
groupIV	11755003	11767757	ENSGACG00000018161	atp7a	GO:0005215	transporter activity	Enables the directed movement of substances (such as macromolecules, small molecules, ions) into, out of or within a cell, or between cells.	atp7a	3	0.359344
groupIV	11755003	11767757	ENSGACG00000018161	atp7a	GO:0005802	trans-Golgi network	The network of interconnected tubular and cisternal structures located within the Golgi apparatus on the side distal to the endoplasmic reticulum, from which secretory vesicles emerge. The trans-Golgi network is important in the later stages of protein secretion where it is thought to play a key role in the sorting and targeting of secreted proteins to the correct destination.	atp7a	3	0.359344
groupIV	11755003	11767757	ENSGACG00000018161	atp7a	GO:0140581	P-type monovalent copper transporter activity	Enables the transfer of a solute or solutes from one side of a membrane to the other according to the reaction: ATP + H2O + Cu+(in) -> ADP + phosphate + Cu+(out).	atp7a	3	0.359344
groupIV	11755003	11767757	ENSGACG00000018161	atp7a	GO:0000166	nucleotide binding	Binding to a nucleotide, any compound consisting of a nucleoside that is esterified with (ortho)phosphate or an oligophosphate at any hydroxyl group on the ribose or deoxyribose.	atp7a	3	0.359344
groupIV	11755003	11767757	ENSGACG00000018161	atp7a	GO:0006812	monoatomic cation transport	The directed movement of cations, atoms or small molecules with a net positive charge, into, out of or within a cell, or between cells, by means of some agent such as a transporter or pore.	atp7a	3	0.359344
groupIV	11755003	11767757	ENSGACG00000018161	atp7a	GO:0046872	metal ion binding	Binding to a metal ion.	atp7a	3	0.359344
groupIV	11755003	11767757	ENSGACG00000018161	atp7a	GO:0016020	membrane	A lipid bilayer along with all the proteins and protein complexes embedded in it and attached to it.	atp7a	3	0.359344
groupIV	11755003	11767757	ENSGACG00000018161	atp7a	GO:0005794	Golgi apparatus	A membrane-bound cytoplasmic organelle of the endomembrane system that further processes the core oligosaccharides (e.g. N-glycans) added to proteins in the endoplasmic reticulum and packages them into membrane-bound vesicles. The Golgi apparatus operates at the intersection of the secretory, lysosomal, and endocytic pathways.	atp7a	3	0.359344
groupIV	11755003	11767757	ENSGACG00000018161	atp7a	GO:0006825	copper ion transport	The directed movement of copper (Cu) ions into, out of or within a cell, or between cells, by means of some agent such as a transporter or pore.	atp7a	3	0.359344
groupIV	11755003	11767757	ENSGACG00000018161	atp7a	GO:0035434	copper ion transmembrane transport	The directed movement of copper cation across a membrane.	atp7a	3	0.359344
groupIV	11755003	11767757	ENSGACG00000018161	atp7a	GO:0005507	copper ion binding	Binding to a copper (Cu) ion.	atp7a	3	0.359344
groupIV	11755003	11767757	ENSGACG00000018161	atp7a	GO:0019829	ATPase-coupled monoatomic cation transmembrane transporter activity	Enables the transfer of a solute or solutes from one side of a membrane to the other according to the reaction: ATP + H2O + cation(out) = ADP + phosphate + cation(in).	atp7a	3	0.359344
groupIV	11755003	11767757	ENSGACG00000018161	atp7a	GO:0016887	ATP hydrolysis activity	Catalysis of the reaction: ATP + H2O = ADP + H+ phosphate. ATP hydrolysis is used in some reactions as an energy source, for example to catalyze a reaction or drive transport against a concentration gradient.	atp7a	3	0.359344
groupIV	11755003	11767757	ENSGACG00000018161	atp7a	GO:0005524	ATP binding	Binding to ATP, adenosine 5'-triphosphate, a universally important coenzyme and enzyme regulator.	atp7a	3	0.359344
groupIV	7972945	8035753	ENSGACG00000017532	atp8a1	GO:0005215	transporter activity	Enables the directed movement of substances (such as macromolecules, small molecules, ions) into, out of or within a cell, or between cells.	atp8a1	6	0.387752
groupIV	7972945	8035753	ENSGACG00000017532	atp8a1	GO:0015914	phospholipid transport	The directed movement of phospholipids into, out of or within a cell, or between cells, by means of some agent such as a transporter or pore. Phospholipids are any lipids containing phosphoric acid as a mono- or diester.	atp8a1	6	0.387752
groupIV	7972945	8035753	ENSGACG00000017532	atp8a1	GO:0000166	nucleotide binding	Binding to a nucleotide, any compound consisting of a nucleoside that is esterified with (ortho)phosphate or an oligophosphate at any hydroxyl group on the ribose or deoxyribose.	atp8a1	6	0.387752
groupIV	7972945	8035753	ENSGACG00000017532	atp8a1	GO:0016020	membrane	A lipid bilayer along with all the proteins and protein complexes embedded in it and attached to it.	atp8a1	6	0.387752
groupIV	7972945	8035753	ENSGACG00000017532	atp8a1	GO:0000287	magnesium ion binding	Binding to a magnesium (Mg) ion.	atp8a1	6	0.387752
groupIV	7972945	8035753	ENSGACG00000017532	atp8a1	GO:0034204	lipid translocation	The translocation, or flipping, of lipid molecules from one monolayer of a membrane bilayer to the opposite monolayer.	atp8a1	6	0.387752
groupIV	7972945	8035753	ENSGACG00000017532	atp8a1	GO:0140326	ATPase-coupled intramembrane lipid transporter activity	Catalysis of the movement of lipids from one membrane leaflet to the other, driven by ATP hydrolysis. This includes flippases and floppases.	atp8a1	6	0.387752
groupIV	7972945	8035753	ENSGACG00000017532	atp8a1	GO:0016887	ATP hydrolysis activity	Catalysis of the reaction: ATP + H2O = ADP + H+ phosphate. ATP hydrolysis is used in some reactions as an energy source, for example to catalyze a reaction or drive transport against a concentration gradient.	atp8a1	6	0.387752
groupIV	7972945	8035753	ENSGACG00000017532	atp8a1	GO:0005524	ATP binding	Binding to ATP, adenosine 5'-triphosphate, a universally important coenzyme and enzyme regulator.	atp8a1	6	0.387752
groupV	8512022	8555233	ENSGACG00000006611	atrnl1b	GO:0005515	protein binding	Binding to a protein.	atrnl1b	1	0.293293
groupV	8512022	8555233	ENSGACG00000006611	atrnl1b	GO:0016020	membrane	A lipid bilayer along with all the proteins and protein complexes embedded in it and attached to it.	atrnl1b	1	0.293293
groupV	8512022	8555233	ENSGACG00000006611	atrnl1b	GO:0048856	anatomical structure development	The biological process whose specific outcome is the progression of an anatomical structure from an initial condition to its mature state. This process begins with the formation of the structure and ends with the mature structure, whatever form that may be including its natural destruction. An anatomical structure is any biological entity that occupies space and is distinguished from its surround…	atrnl1b	1	0.293293
groupIV	19908710	19916119	ENSGACG00000018960	atxn10	GO:0048471	perinuclear region of cytoplasm	Cytoplasm situated near, or occurring around, the nucleus.	atxn10	1	0.37353
groupXVII	8833157	8847909	ENSGACG00000009237	atxn7	GO:0060042	retina morphogenesis in camera-type eye	The process in which the anatomical structure of the retina is generated and organized.	atxn7	3	0.403207
groupXVII	8833157	8847909	ENSGACG00000009237	atxn7	GO:0046530	photoreceptor cell differentiation	The specialization of organization of a photoreceptor, a cell that responds to incident electromagnetic radiation, particularly visible light. An example of this process is found in Drosophila melanogaster.	atxn7	3	0.403207
groupXVII	8833157	8847909	ENSGACG00000009237	atxn7	GO:0043009	chordate embryonic development	The process whose specific outcome is the progression of the embryo over time, from zygote formation through a stage including a notochord and neural tube until birth or egg hatching.	atxn7	3	0.403207
groupXVII	8833157	8847909	ENSGACG00000009237	atxn7	GO:0021702	cerebellar Purkinje cell differentiation	The process in which neuroblasts acquire specialized structural and/or functional features that characterize the mature cerebellar Purkinje cell. Differentiation includes the processes involved in commitment of a neuroblast to a Purkinje cell fate. A Purkinje cell is an inhibitory GABAergic neuron found in the cerebellar cortex that projects to the deep cerebellar nuclei and brain stem.	atxn7	3	0.403207
groupXVII	8833157	8847909	ENSGACG00000009237	atxn7	GO:0021707	cerebellar granule cell differentiation	The process in which neuroblasts acquire specialized structural and/or functional features that characterize the mature cerebellar granule cell. Differentiation includes the processes involved in commitment of a neuroblast to a granule cell fate. A granule cell is a glutamatergic interneuron found in the cerebellar cortex.	atxn7	3	0.403207
groupXI	10642924	10653747	ENSGACG00000011694	axin2	GO:0016055	Wnt signaling pathway	The series of molecular signals initiated by binding of a Wnt protein to a frizzled family receptor on the surface of the target cell and ending with a change in cell state.	axin2	1	0.285859
groupXI	10642924	10653747	ENSGACG00000011694	axin2	GO:2000054	negative regulation of Wnt signaling pathway involved in dorsal/ventral axis specification	Any process that stops, prevents, or reduces the frequency, rate or extent of Wnt signaling pathway involved in dorsal/ventral axis specification.	axin2	1	0.285859
groupXI	10642924	10653747	ENSGACG00000011694	axin2	GO:0090090	negative regulation of canonical Wnt signaling pathway	Any process that decreases the rate, frequency, or extent of the Wnt signaling pathway through beta-catenin, the series of molecular signals initiated by binding of a Wnt protein to a frizzled family receptor on the surface of the target cell, followed by propagation of the signal via beta-catenin, and ending with a change in transcription of target genes.	axin2	1	0.285859
groupXI	10642924	10653747	ENSGACG00000011694	axin2	GO:0007507	heart development	The process whose specific outcome is the progression of the heart over time, from its formation to the mature structure. The heart is a hollow, muscular organ, which, by contracting rhythmically, keeps up the circulation of the blood.	axin2	1	0.285859
groupXI	10642924	10653747	ENSGACG00000011694	axin2	GO:0009953	dorsal/ventral pattern formation	The regionalization process in which the areas along the dorsal/ventral axis are established that will lead to differences in cell differentiation. The dorsal/ventral axis is defined by a line that runs orthogonal to both the anterior/posterior and left/right axes. The dorsal end is defined by the upper or back side of an organism. The ventral end is defined by the lower or front side of an organ…	axin2	1	0.285859
groupXI	10642924	10653747	ENSGACG00000011694	axin2	GO:0009950	dorsal/ventral axis specification	The establishment, maintenance and elaboration of the dorsal/ventral axis. The dorsal/ventral axis is defined by a line that runs orthogonal to both the anterior/posterior and left/right axes. The dorsal end is defined by the upper or back side of an organism. The ventral end is defined by the lower or front side of an organism.	axin2	1	0.285859
groupXI	10642924	10653747	ENSGACG00000011694	axin2	GO:0005737	cytoplasm	The contents of a cell excluding the plasma membrane and nucleus, but including other subcellular structures.	axin2	1	0.285859
groupVI	4172491	4201696	ENSGACG00000003974	b3gat2	GO:0016740	transferase activity	Catalysis of the transfer of a group, e.g. a methyl group, glycosyl group, acyl group, phosphorus-containing, or other groups, from one compound (generally regarded as the donor) to another compound (generally regarded as the acceptor). Transferase is the systematic name for any enzyme of EC class 2.	b3gat2	1	0.323361
groupVI	4172491	4201696	ENSGACG00000003974	b3gat2	GO:0006486	protein glycosylation	A protein modification process that results in the addition of a carbohydrate or carbohydrate derivative unit to a protein amino acid, e.g. the addition of glycan chains to proteins.	b3gat2	1	0.323361
groupVI	4172491	4201696	ENSGACG00000003974	b3gat2	GO:0046872	metal ion binding	Binding to a metal ion.	b3gat2	1	0.323361
groupVI	4172491	4201696	ENSGACG00000003974	b3gat2	GO:0016020	membrane	A lipid bilayer along with all the proteins and protein complexes embedded in it and attached to it.	b3gat2	1	0.323361
groupVI	4172491	4201696	ENSGACG00000003974	b3gat2	GO:0000139	Golgi membrane	The lipid bilayer surrounding any of the compartments of the Golgi apparatus.	b3gat2	1	0.323361
groupVI	4172491	4201696	ENSGACG00000003974	b3gat2	GO:0005794	Golgi apparatus	A membrane-bound cytoplasmic organelle of the endomembrane system that further processes the core oligosaccharides (e.g. N-glycans) added to proteins in the endoplasmic reticulum and packages them into membrane-bound vesicles. The Golgi apparatus operates at the intersection of the secretory, lysosomal, and endocytic pathways.	b3gat2	1	0.323361
groupVI	4172491	4201696	ENSGACG00000003974	b3gat2	GO:0015018	galactosylgalactosylxylosylprotein 3-beta-glucuronosyltransferase activity	Catalysis of the reaction: UDP-glucuronate + 3-beta-D-galactosyl-4-beta-D-galactosyl-O-beta-D-xylosylprotein = UDP + 3-beta-D-glucuronosyl-3-beta-D-galactosyl-4-beta-D-galactosyl-O-beta-D-xylosylprotein.	b3gat2	1	0.323361
groupXI	8672924	8711836	ENSGACG00000010875	baiap2a	GO:0001726	ruffle	Projection at the leading edge of a crawling cell; the protrusions are supported by a microfilament meshwork.	baiap2a	2	0.295625
groupXI	8672924	8711836	ENSGACG00000010875	baiap2a	GO:0032956	regulation of actin cytoskeleton organization	Any process that modulates the frequency, rate or extent of the formation, arrangement of constituent parts, or disassembly of cytoskeletal structures comprising actin filaments and their associated proteins.	baiap2a	2	0.295625
groupXI	8672924	8711836	ENSGACG00000010875	baiap2a	GO:0005515	protein binding	Binding to a protein.	baiap2a	2	0.295625
groupXI	8672924	8711836	ENSGACG00000010875	baiap2a	GO:0007009	plasma membrane organization	A process that is carried out at the cellular level which results in the assembly, arrangement of constituent parts, or disassembly of the plasma membrane.	baiap2a	2	0.295625
groupXI	8672924	8711836	ENSGACG00000010875	baiap2a	GO:0016020	membrane	A lipid bilayer along with all the proteins and protein complexes embedded in it and attached to it.	baiap2a	2	0.295625
groupXI	8672924	8711836	ENSGACG00000010875	baiap2a	GO:0030175	filopodium	Thin, stiff, actin-based protrusion extended by the leading edge of a motile cell such as a crawling fibroblast or amoeba, or an axonal or dendritic growth cone, or a dendritic shaft.	baiap2a	2	0.295625
groupXI	8672924	8711836	ENSGACG00000010875	baiap2a	GO:0005856	cytoskeleton	A cellular structure that forms the internal framework of eukaryotic and prokaryotic cells. The cytoskeleton includes intermediate filaments, microfilaments, microtubules, the microtrabecular lattice, and other structures characterized by a polymeric filamentous nature and long-range order within the cell. The various elements of the cytoskeleton not only serve in the maintenance of cellular shap…	baiap2a	2	0.295625
groupXI	8672924	8711836	ENSGACG00000010875	baiap2a	GO:0008093	cytoskeletal anchor activity	The binding activity of a protein that brings together a cytoskeletal protein (either a microtubule or actin filament, spindle pole body, or protein directly bound to them) and one or more other molecules, permitting them to function in a coordinated way.	baiap2a	2	0.295625
groupXI	8672924	8711836	ENSGACG00000010875	baiap2a	GO:0005737	cytoplasm	The contents of a cell excluding the plasma membrane and nucleus, but including other subcellular structures.	baiap2a	2	0.295625
groupXI	8672924	8711836	ENSGACG00000010875	baiap2a	GO:0042995	cell projection	A prolongation or process extending from a cell, e.g. a flagellum or axon.	baiap2a	2	0.295625
groupVII	11086326	11094438	ENSGACG00000020111	bbx	GO:0005634	nucleus	A membrane-bounded organelle of eukaryotic cells in which chromosomes are housed and replicated. In most cells, the nucleus contains all of the cell's chromosomes except the organellar chromosomes, and is the site of RNA synthesis and processing. In some species, or in specialized cell types, RNA metabolism or DNA replication may be absent.	bbx	1	0.331275
groupVII	11086326	11094438	ENSGACG00000020111	bbx	GO:0003677	DNA binding	Any molecular function by which a gene product interacts selectively and non-covalently with DNA (deoxyribonucleic acid).	bbx	1	0.331275
groupX	6529898	6538871	ENSGACG00000004219	BCAN	GO:0005540	hyaluronic acid binding	Binding to hyaluronic acid, a polymer composed of repeating dimeric units of glucuronic acid and N-acetyl glucosamine.	ENSGACG00000004219	1	0.278688
groupX	6529898	6538871	ENSGACG00000004219	BCAN	GO:0005576	extracellular region	The space external to the outermost structure of a cell. For cells without external protective or external encapsulating structures this refers to space outside of the plasma membrane. This term covers the host cell environment outside an intracellular parasite.	ENSGACG00000004219	1	0.278688
groupX	6529898	6538871	ENSGACG00000004219	BCAN	GO:0110165	cellular anatomical entity	A part of a cellular organism that is either an immaterial entity or a material entity with granularity above the level of a protein complex but below that of an anatomical system. Or, a substance produced by a cellular organism with granularity above the level of a protein complex.	ENSGACG00000004219	1	0.278688
groupX	6529898	6538871	ENSGACG00000004219	BCAN	GO:0007155	cell adhesion	The attachment of a cell, either to another cell or to an underlying substrate such as the extracellular matrix, via cell adhesion molecules.	ENSGACG00000004219	1	0.278688
groupX	6529898	6538871	ENSGACG00000004219	BCAN	GO:0030246	carbohydrate binding	Binding to a carbohydrate, which includes monosaccharides, oligosaccharides and polysaccharides as well as substances derived from monosaccharides by reduction of the carbonyl group (alditols), by oxidation of one or more hydroxy groups to afford the corresponding aldehydes, ketones, or carboxylic acids, or by replacement of one or more hydroxy group(s) by a hydrogen atom. Cyclitols are generally…	ENSGACG00000004219	1	0.278688
groupX	6529898	6538871	ENSGACG00000004219	BCAN	GO:0048856	anatomical structure development	The biological process whose specific outcome is the progression of an anatomical structure from an initial condition to its mature state. This process begins with the formation of the structure and ends with the mature structure, whatever form that may be including its natural destruction. An anatomical structure is any biological entity that occupies space and is distinguished from its surround…	ENSGACG00000004219	1	0.278688
groupXX	3596587	3633220	ENSGACG00000005192	bckdhb	GO:0003824	catalytic activity	Catalysis of a biochemical reaction at physiological temperatures. In biologically catalyzed reactions, the reactants are known as substrates, and the catalysts are naturally occurring macromolecular substances known as enzymes. Enzymes possess specific binding sites for substrates, and are usually composed wholly or largely of protein, but RNA that has catalytic activity (ribozyme) is often also…	bckdhb	1	0.351978
groupIV	10509777	10517730	ENSGACG00000017939	bicc2	GO:0003723	RNA binding	Binding to an RNA molecule or a portion thereof.	bicc2	4	0.359029
groupIV	10509777	10517730	ENSGACG00000017939	bicc2	GO:0005515	protein binding	Binding to a protein.	bicc2	4	0.359029
groupIV	10509777	10517730	ENSGACG00000017939	bicc2	GO:0003676	nucleic acid binding	Binding to a nucleic acid.	bicc2	4	0.359029
groupXIII	12056151	12080196	ENSGACG00000010897	bmp1a	GO:0008270	zinc ion binding	Binding to a zinc ion (Zn).	bmp1a	1	0.474623
groupXIII	12056151	12080196	ENSGACG00000010897	bmp1a	GO:0006508	proteolysis	The hydrolysis of proteins into smaller polypeptides and/or amino acids by cleavage of their peptide bonds.	bmp1a	1	0.474623
groupXIII	12056151	12080196	ENSGACG00000010897	bmp1a	GO:0008233	peptidase activity	Catalysis of the hydrolysis of a peptide bond. A peptide bond is a covalent bond formed when the carbon atom from the carboxyl group of one amino acid shares electrons with the nitrogen atom from the amino group of a second amino acid.	bmp1a	1	0.474623
groupXIII	12056151	12080196	ENSGACG00000010897	bmp1a	GO:0008237	metallopeptidase activity	Catalysis of the hydrolysis of peptide bonds by a mechanism in which water acts as a nucleophile, one or two metal ions hold the water molecule in place, and charged amino acid side chains are ligands for the metal ions.	bmp1a	1	0.474623
groupXIII	12056151	12080196	ENSGACG00000010897	bmp1a	GO:0004222	metalloendopeptidase activity	Catalysis of the hydrolysis of internal, alpha-peptide bonds in a polypeptide chain by a mechanism in which water acts as a nucleophile, one or two metal ions hold the water molecule in place, and charged amino acid side chains are ligands for the metal ions.	bmp1a	1	0.474623
groupXIII	12056151	12080196	ENSGACG00000010897	bmp1a	GO:0046872	metal ion binding	Binding to a metal ion.	bmp1a	1	0.474623
groupXIII	12056151	12080196	ENSGACG00000010897	bmp1a	GO:0016787	hydrolase activity	Catalysis of the hydrolysis of various bonds, e.g. C-O, C-N, C-C, phosphoric anhydride bonds, etc.	bmp1a	1	0.474623
groupXIII	12056151	12080196	ENSGACG00000010897	bmp1a	GO:0005509	calcium ion binding	Binding to a calcium ion (Ca2+).	bmp1a	1	0.474623
groupXXI	3831486	3862459	ENSGACG00000002307	bmp6	GO:0007165	signal transduction	The cellular process in which a signal is conveyed to trigger a change in the activity or state of a cell. Signal transduction begins with reception of a signal (e.g. a ligand binding to a receptor or receptor activation by a stimulus such as light), or for signal transduction in the absence of ligand, signal-withdrawal or the activity of a constitutively active receptor. Signal transduction ends…	bmp6	3	0.311316
groupXXI	3831486	3862459	ENSGACG00000002307	bmp6	GO:0008083	growth factor activity	The function that stimulates a cell to grow or proliferate. Most growth factors have other actions besides the induction of cell growth or proliferation.	bmp6	3	0.311316
groupXXI	3831486	3862459	ENSGACG00000002307	bmp6	GO:0005576	extracellular region	The space external to the outermost structure of a cell. For cells without external protective or external encapsulating structures this refers to space outside of the plasma membrane. This term covers the host cell environment outside an intracellular parasite.	bmp6	3	0.311316
groupIX	12738483	12772716	ENSGACG00000018507	BPTF	GO:0008270	zinc ion binding	Binding to a zinc ion (Zn).	BPTF	1	0.28309
groupIX	12738483	12772716	ENSGACG00000018507	BPTF	GO:0006357	regulation of transcription by RNA polymerase II	Any process that modulates the frequency, rate or extent of transcription mediated by RNA polymerase II.	BPTF	1	0.28309
groupIX	12738483	12772716	ENSGACG00000018507	BPTF	GO:0005515	protein binding	Binding to a protein.	BPTF	1	0.28309
groupIX	12738483	12772716	ENSGACG00000018507	BPTF	GO:0016589	NURF complex	An ISWI complex that contains an ATPase subunit of the ISWI family (SNF2L in mammals), a NURF301 homolog (BPTF in humans), and additional subunits, though the composition of these additional subunits varies slightly with species. NURF is involved in regulation of transcription from TRNA polymerase II promoters.	BPTF	1	0.28309
groupIX	12738483	12772716	ENSGACG00000018507	BPTF	GO:0005634	nucleus	A membrane-bounded organelle of eukaryotic cells in which chromosomes are housed and replicated. In most cells, the nucleus contains all of the cell's chromosomes except the organellar chromosomes, and is the site of RNA synthesis and processing. In some species, or in specialized cell types, RNA metabolism or DNA replication may be absent.	BPTF	1	0.28309
groupIX	12738483	12772716	ENSGACG00000018507	BPTF	GO:0046872	metal ion binding	Binding to a metal ion.	BPTF	1	0.28309
groupIX	12738483	12772716	ENSGACG00000018507	BPTF	GO:0043229	intracellular organelle	Organized structure of distinctive morphology and function, occurring within the cell. Includes the nucleus, mitochondria, plastids, vacuoles, vesicles, ribosomes and the cytoskeleton. Excludes the plasma membrane.	BPTF	1	0.28309
groupIX	12738483	12772716	ENSGACG00000018507	BPTF	GO:0003677	DNA binding	Any molecular function by which a gene product interacts selectively and non-covalently with DNA (deoxyribonucleic acid).	BPTF	1	0.28309
groupIV	23333736	23358778	ENSGACG00000019257	braf	GO:0007165	signal transduction	The cellular process in which a signal is conveyed to trigger a change in the activity or state of a cell. Signal transduction begins with reception of a signal (e.g. a ligand binding to a receptor or receptor activation by a stimulus such as light), or for signal transduction in the absence of ligand, signal-withdrawal or the activity of a constitutively active receptor. Signal transduction ends…	braf	4	0.675945
groupIV	23333736	23358778	ENSGACG00000019257	braf	GO:0004674	protein serine/threonine kinase activity	Catalysis of the reactions: ATP + protein serine = ADP + protein serine phosphate, and ATP + protein threonine = ADP + protein threonine phosphate.	braf	4	0.675945
groupIV	23333736	23358778	ENSGACG00000019257	braf	GO:0006468	protein phosphorylation	The process of introducing a phosphate group on to a protein.	braf	4	0.675945
groupIV	23333736	23358778	ENSGACG00000019257	braf	GO:0004672	protein kinase activity	Catalysis of the phosphorylation of an amino acid residue in a protein, usually according to the reaction: a protein + ATP = a phosphoprotein + ADP.	braf	4	0.675945
groupIV	23333736	23358778	ENSGACG00000019257	braf	GO:0000166	nucleotide binding	Binding to a nucleotide, any compound consisting of a nucleoside that is esterified with (ortho)phosphate or an oligophosphate at any hydroxyl group on the ribose or deoxyribose.	braf	4	0.675945
groupIV	23333736	23358778	ENSGACG00000019257	braf	GO:0046872	metal ion binding	Binding to a metal ion.	braf	4	0.675945
groupIV	23333736	23358778	ENSGACG00000019257	braf	GO:0005737	cytoplasm	The contents of a cell excluding the plasma membrane and nucleus, but including other subcellular structures.	braf	4	0.675945
groupIV	23333736	23358778	ENSGACG00000019257	braf	GO:0048468	cell development	The process whose specific outcome is the progression of the cell over time, from its formation to the mature structure. Cell development does not include the steps involved in committing a cell to a specific fate.	braf	4	0.675945
groupIV	23333736	23358778	ENSGACG00000019257	braf	GO:0005524	ATP binding	Binding to ATP, adenosine 5'-triphosphate, a universally important coenzyme and enzyme regulator.	braf	4	0.675945
groupXIV	4735700	4799700	ENSGACG00000016603	brinp1	GO:0051726	regulation of cell cycle	Any process that modulates the rate or extent of progression through the cell cycle.	brinp1	2	0.4673
groupXIV	4735700	4799700	ENSGACG00000016603	brinp1	GO:0045666	positive regulation of neuron differentiation	Any process that activates or increases the frequency, rate or extent of neuron differentiation.	brinp1	2	0.4673
groupXIV	4735700	4799700	ENSGACG00000016603	brinp1	GO:0045930	negative regulation of mitotic cell cycle	Any process that stops, prevents or reduces the rate or extent of progression through the mitotic cell cycle.	brinp1	2	0.4673
groupXIV	4735700	4799700	ENSGACG00000016603	brinp1	GO:0045786	negative regulation of cell cycle	Any process that stops, prevents or reduces the rate or extent of progression through the cell cycle.	brinp1	2	0.4673
groupIII	3301256	3346169	ENSGACG00000014290	brinp2	GO:0051726	regulation of cell cycle	Any process that modulates the rate or extent of progression through the cell cycle.	brinp2	2	0.330868
groupIII	3301256	3346169	ENSGACG00000014290	brinp2	GO:0045666	positive regulation of neuron differentiation	Any process that activates or increases the frequency, rate or extent of neuron differentiation.	brinp2	2	0.330868
groupIII	3301256	3346169	ENSGACG00000014290	brinp2	GO:0045930	negative regulation of mitotic cell cycle	Any process that stops, prevents or reduces the rate or extent of progression through the mitotic cell cycle.	brinp2	2	0.330868
groupIII	3301256	3346169	ENSGACG00000014290	brinp2	GO:0045786	negative regulation of cell cycle	Any process that stops, prevents or reduces the rate or extent of progression through the cell cycle.	brinp2	2	0.330868
groupXIX	17841961	17893244	ENSGACG00000013473	btbd11b	GO:0046982	protein heterodimerization activity	Binding to a nonidentical protein to form a heterodimer.	btbd11b	2	0.319049
groupXIX	17841961	17893244	ENSGACG00000013473	btbd11b	GO:0005515	protein binding	Binding to a protein.	btbd11b	2	0.319049
groupXII	12488249	12589030	ENSGACG00000010123	CACNA2D3	GO:0006811	monoatomic ion transport	The directed movement of charged atoms or small charged molecules into, out of or within a cell, or between cells, by means of some agent such as a transporter or pore.	CACNA2D3	3	0.310859
scaffold_27	4759969	4785469	ENSGACG00000001612	cacna2d3	GO:0006811	monoatomic ion transport	The directed movement of charged atoms or small charged molecules into, out of or within a cell, or between cells, by means of some agent such as a transporter or pore.	cacna2d3	5	0.362602
groupXII	12488249	12589030	ENSGACG00000010123	CACNA2D3	GO:0034220	monoatomic ion transmembrane transport	A process in which an ion is transported across a membrane.	CACNA2D3	3	0.310859
scaffold_27	4759969	4785469	ENSGACG00000001612	cacna2d3	GO:0034220	monoatomic ion transmembrane transport	A process in which an ion is transported across a membrane.	cacna2d3	5	0.362602
groupXII	12488249	12589030	ENSGACG00000010123	CACNA2D3	GO:0016020	membrane	A lipid bilayer along with all the proteins and protein complexes embedded in it and attached to it.	CACNA2D3	3	0.310859
scaffold_27	4759969	4785469	ENSGACG00000001612	cacna2d3	GO:0016020	membrane	A lipid bilayer along with all the proteins and protein complexes embedded in it and attached to it.	cacna2d3	5	0.362602
groupXII	12488249	12589030	ENSGACG00000010123	CACNA2D3	GO:0034702	ion channel complex	A protein complex that spans a membrane and forms a water-filled channel across the phospholipid bilayer allowing selective ion transport down its electrochemical gradient.	CACNA2D3	3	0.310859
scaffold_27	4759969	4785469	ENSGACG00000001612	cacna2d3	GO:0034702	ion channel complex	A protein complex that spans a membrane and forms a water-filled channel across the phospholipid bilayer allowing selective ion transport down its electrochemical gradient.	cacna2d3	5	0.362602
groupXII	12488249	12589030	ENSGACG00000010123	CACNA2D3	GO:0006816	calcium ion transport	The directed movement of calcium (Ca) ions into, out of or within a cell, or between cells, by means of some agent such as a transporter or pore.	CACNA2D3	3	0.310859
scaffold_27	4759969	4785469	ENSGACG00000001612	cacna2d3	GO:0006816	calcium ion transport	The directed movement of calcium (Ca) ions into, out of or within a cell, or between cells, by means of some agent such as a transporter or pore.	cacna2d3	5	0.362602
groupXII	12488249	12589030	ENSGACG00000010123	CACNA2D3	GO:0070588	calcium ion transmembrane transport	A process in which a calcium ion is transported from one side of a membrane to the other by means of some agent such as a transporter or pore.	CACNA2D3	3	0.310859
scaffold_27	4759969	4785469	ENSGACG00000001612	cacna2d3	GO:0070588	calcium ion transmembrane transport	A process in which a calcium ion is transported from one side of a membrane to the other by means of some agent such as a transporter or pore.	cacna2d3	5	0.362602
groupXII	12488249	12589030	ENSGACG00000010123	CACNA2D3	GO:0005262	calcium channel activity	Enables the facilitated diffusion of a calcium ion (by an energy-independent process) involving passage through a transmembrane aqueous pore or channel without evidence for a carrier-mediated mechanism.	CACNA2D3	3	0.310859
scaffold_27	4759969	4785469	ENSGACG00000001612	cacna2d3	GO:0005262	calcium channel activity	Enables the facilitated diffusion of a calcium ion (by an energy-independent process) involving passage through a transmembrane aqueous pore or channel without evidence for a carrier-mediated mechanism.	cacna2d3	5	0.362602
groupXII	12488249	12589030	ENSGACG00000010123	CACNA2D3				CACNA2D3	3	0.310859
groupIX	12926489	12933270	ENSGACG00000018528	cacng1a	GO:0005891	voltage-gated calcium channel complex	A protein complex that forms a transmembrane channel through which calcium ions may pass in response to changes in membrane potential.	CACNG1	3	0.618635
groupIX	12926489	12933270	ENSGACG00000018528	cacng1a	GO:0005245	voltage-gated calcium channel activity	Enables the transmembrane transfer of a calcium ion by a voltage-gated channel. A voltage-gated channel is a channel whose open state is dependent on the voltage across the membrane in which it is embedded.	CACNG1	3	0.618635
groupIX	12926489	12933270	ENSGACG00000018528	cacng1a	GO:0042383	sarcolemma	The outer membrane of a muscle cell, consisting of the plasma membrane, a covering basement membrane (about 100 nm thick and sometimes common to more than one fiber), and the associated loose network of collagen fibers.	CACNG1	3	0.618635
groupIX	12926489	12933270	ENSGACG00000018528	cacng1a	GO:0005886	plasma membrane	The membrane surrounding a cell that separates the cell from its external environment. It consists of a phospholipid bilayer and associated proteins.	CACNG1	3	0.618635
groupIX	12926489	12933270	ENSGACG00000018528	cacng1a	GO:0006811	monoatomic ion transport	The directed movement of charged atoms or small charged molecules into, out of or within a cell, or between cells, by means of some agent such as a transporter or pore.	CACNG1	3	0.618635
groupIX	12926489	12933270	ENSGACG00000018528	cacng1a	GO:0034220	monoatomic ion transmembrane transport	A process in which an ion is transported across a membrane.	CACNG1	3	0.618635
groupIX	12926489	12933270	ENSGACG00000018528	cacng1a	GO:0016020	membrane	A lipid bilayer along with all the proteins and protein complexes embedded in it and attached to it.	CACNG1	3	0.618635
groupIX	12926489	12933270	ENSGACG00000018528	cacng1a	GO:0034702	ion channel complex	A protein complex that spans a membrane and forms a water-filled channel across the phospholipid bilayer allowing selective ion transport down its electrochemical gradient.	CACNG1	3	0.618635
groupIX	12926489	12933270	ENSGACG00000018528	cacng1a	GO:0006816	calcium ion transport	The directed movement of calcium (Ca) ions into, out of or within a cell, or between cells, by means of some agent such as a transporter or pore.	CACNG1	3	0.618635
groupIX	12926489	12933270	ENSGACG00000018528	cacng1a	GO:0070588	calcium ion transmembrane transport	A process in which a calcium ion is transported from one side of a membrane to the other by means of some agent such as a transporter or pore.	CACNG1	3	0.618635
groupIX	12926489	12933270	ENSGACG00000018528	cacng1a	GO:0005262	calcium channel activity	Enables the facilitated diffusion of a calcium ion (by an energy-independent process) involving passage through a transmembrane aqueous pore or channel without evidence for a carrier-mediated mechanism.	CACNG1	3	0.618635
groupIX	12915523	12921913	ENSGACG00000018524	cacng4a	GO:0005891	voltage-gated calcium channel complex	A protein complex that forms a transmembrane channel through which calcium ions may pass in response to changes in membrane potential.	cacng4a	4	0.317818
groupIX	12915523	12921913	ENSGACG00000018524	cacng4a	GO:0005245	voltage-gated calcium channel activity	Enables the transmembrane transfer of a calcium ion by a voltage-gated channel. A voltage-gated channel is a channel whose open state is dependent on the voltage across the membrane in which it is embedded.	cacng4a	4	0.317818
groupIX	12915523	12921913	ENSGACG00000018524	cacng4a	GO:0006811	monoatomic ion transport	The directed movement of charged atoms or small charged molecules into, out of or within a cell, or between cells, by means of some agent such as a transporter or pore.	cacng4a	4	0.317818
groupIX	12915523	12921913	ENSGACG00000018524	cacng4a	GO:0034220	monoatomic ion transmembrane transport	A process in which an ion is transported across a membrane.	cacng4a	4	0.317818
groupIX	12915523	12921913	ENSGACG00000018524	cacng4a	GO:0016020	membrane	A lipid bilayer along with all the proteins and protein complexes embedded in it and attached to it.	cacng4a	4	0.317818
groupIX	12915523	12921913	ENSGACG00000018524	cacng4a	GO:0034702	ion channel complex	A protein complex that spans a membrane and forms a water-filled channel across the phospholipid bilayer allowing selective ion transport down its electrochemical gradient.	cacng4a	4	0.317818
groupIX	12915523	12921913	ENSGACG00000018524	cacng4a	GO:0006816	calcium ion transport	The directed movement of calcium (Ca) ions into, out of or within a cell, or between cells, by means of some agent such as a transporter or pore.	cacng4a	4	0.317818
groupIX	12915523	12921913	ENSGACG00000018524	cacng4a	GO:0070588	calcium ion transmembrane transport	A process in which a calcium ion is transported from one side of a membrane to the other by means of some agent such as a transporter or pore.	cacng4a	4	0.317818
groupIX	12915523	12921913	ENSGACG00000018524	cacng4a	GO:0005262	calcium channel activity	Enables the facilitated diffusion of a calcium ion (by an energy-independent process) involving passage through a transmembrane aqueous pore or channel without evidence for a carrier-mediated mechanism.	cacng4a	4	0.317818
groupI	11198442	11224026	ENSGACG00000010693	cadm1b	GO:0016020	membrane	A lipid bilayer along with all the proteins and protein complexes embedded in it and attached to it.	cadm1b	2	0.445333
groupVII	21229523	21268603	ENSGACG00000020602	cadm2a	GO:0016020	membrane	A lipid bilayer along with all the proteins and protein complexes embedded in it and attached to it.	cadm2a	1	0.335305
groupI	13985038	14007301	ENSGACG00000011816	cadm2b	GO:0016020	membrane	A lipid bilayer along with all the proteins and protein complexes embedded in it and attached to it.	cadm2b	2	0.374617
groupXIX	9666876	9737045	ENSGACG00000008655	CADPS2	GO:0016079	synaptic vesicle exocytosis	Fusion of intracellular membrane-bounded vesicles with the pre-synaptic membrane of the neuronal cell resulting in release of neurotransmitter into the synaptic cleft.	CADPS2	5	0.457422
groupXIX	9666876	9737045	ENSGACG00000008655	CADPS2	GO:0015031	protein transport	The directed movement of proteins into, out of or within a cell, or between cells, by means of some agent such as a transporter or pore.	CADPS2	5	0.457422
groupXIX	9666876	9737045	ENSGACG00000008655	CADPS2	GO:0098793	presynapse	The part of a synapse that is part of the presynaptic cell.	CADPS2	5	0.457422
groupXIX	9666876	9737045	ENSGACG00000008655	CADPS2	GO:0006887	exocytosis	A process of secretion by a cell that results in the release of intracellular molecules (e.g. hormones, matrix proteins) contained within a membrane-bounded vesicle. Exocytosis can occur either by full fusion, when the vesicle collapses into the plasma membrane, or by a kiss-and-run mechanism that involves the formation of a transient contact, a pore, between a granule (for exemple of chromaffin …	CADPS2	5	0.457422
groupXIX	9666876	9737045	ENSGACG00000008655	CADPS2	GO:1990504	dense core granule exocytosis	The secretion of molecules (e.g. neuropeptides, insulin-related peptides or neuromodulators such as serotonin and dopamine) contained within a membrane-bounced dense core granule by fusion of the granule with the plasma membrane of a cell in response to increased cytosolic calcium levels.	CADPS2	5	0.457422
groupXIX	9666876	9737045	ENSGACG00000008655	CADPS2	GO:0031410	cytoplasmic vesicle	A vesicle found in the cytoplasm of a cell.	CADPS2	5	0.457422
groupX	8905952	8924254	ENSGACG00000006273	calcr	GO:0004888	transmembrane signaling receptor activity	Combining with an extracellular or intracellular signal and transmitting the signal from one side of the membrane to the other to initiate a change in cell activity or state as part of signal transduction.	calcr	2	0.353677
groupX	8905952	8924254	ENSGACG00000006273	calcr	GO:0048731	system development	The process whose specific outcome is the progression of an organismal system over time, from its formation to the mature structure. A system is a regularly interacting or interdependent group of organs or tissues that work together to carry out a given biological process.	calcr	2	0.353677
groupX	8905952	8924254	ENSGACG00000006273	calcr	GO:0005886	plasma membrane	The membrane surrounding a cell that separates the cell from its external environment. It consists of a phospholipid bilayer and associated proteins.	calcr	2	0.353677
groupX	8905952	8924254	ENSGACG00000006273	calcr	GO:0016020	membrane	A lipid bilayer along with all the proteins and protein complexes embedded in it and attached to it.	calcr	2	0.353677
groupX	8905952	8924254	ENSGACG00000006273	calcr	GO:0007186	G protein-coupled receptor signaling pathway	The series of molecular signals initiated by a ligand binding to its receptor, in which the activated receptor promotes the exchange of GDP for GTP on the alpha-subunit of an associated heterotrimeric G-protein complex. The GTP-bound activated alpha-G-protein then dissociates from the beta- and gamma-subunits to further transmit the signal within the cell. The pathway begins with receptor-ligand …	calcr	2	0.353677
groupX	8905952	8924254	ENSGACG00000006273	calcr	GO:0004930	G protein-coupled receptor activity	Combining with an extracellular signal and transmitting the signal across the membrane by activating an associated G-protein; promotes the exchange of GDP for GTP on the alpha subunit of a heterotrimeric G-protein complex.	calcr	2	0.353677
groupX	8905952	8924254	ENSGACG00000006273	calcr	GO:0007166	cell surface receptor signaling pathway	The series of molecular signals initiated by activation of a receptor on the surface of a cell. The pathway begins with binding of an extracellular ligand to a cell surface receptor, or for receptors that signal in the absence of a ligand, by ligand-withdrawal or the activity of a constitutively active receptor. The pathway ends with regulation of a downstream cellular process, e.g. transcription.	calcr	2	0.353677
groupX	8905952	8924254	ENSGACG00000006273	calcr	GO:0004948	calcitonin receptor activity	Combining with calcitonin and transmitting the signal across the membrane by activating an associated G-protein; promotes the exchange of GDP for GTP on the alpha subunit of a heterotrimeric G-protein complex.	calcr	2	0.353677
groupX	8905952	8924254	ENSGACG00000006273	calcr	GO:0009653	anatomical structure morphogenesis	The process in which anatomical structures are generated and organized. Morphogenesis pertains to the creation of form.	calcr	2	0.353677
groupX	8905952	8924254	ENSGACG00000006273	calcr	GO:0007188	adenylate cyclase-modulating G protein-coupled receptor signaling pathway	A G protein-coupled receptor signaling pathway in which the signal is transmitted via the activation or inhibition of adenylyl cyclase activity and a subsequent change in the intracellular concentration of cyclic AMP (cAMP).	calcr	2	0.353677
scaffold_106	73669	137197	ENSGACG00000001606	camk2d1	GO:0016740	transferase activity	Catalysis of the transfer of a group, e.g. a methyl group, glycosyl group, acyl group, phosphorus-containing, or other groups, from one compound (generally regarded as the donor) to another compound (generally regarded as the acceptor). Transferase is the systematic name for any enzyme of EC class 2.	camk2d1	1	0.410695
scaffold_106	73669	137197	ENSGACG00000001606	camk2d1	GO:0004674	protein serine/threonine kinase activity	Catalysis of the reactions: ATP + protein serine = ADP + protein serine phosphate, and ATP + protein threonine = ADP + protein threonine phosphate.	camk2d1	1	0.410695
scaffold_106	73669	137197	ENSGACG00000001606	camk2d1	GO:0006468	protein phosphorylation	The process of introducing a phosphate group on to a protein.	camk2d1	1	0.410695
scaffold_106	73669	137197	ENSGACG00000001606	camk2d1	GO:0004672	protein kinase activity	Catalysis of the phosphorylation of an amino acid residue in a protein, usually according to the reaction: a protein + ATP = a phosphoprotein + ADP.	camk2d1	1	0.410695
scaffold_106	73669	137197	ENSGACG00000001606	camk2d1	GO:0016310	phosphorylation	The process of introducing a phosphate group into a molecule, usually with the formation of a phosphoric ester, a phosphoric anhydride or a phosphoric amide.	camk2d1	1	0.410695
scaffold_106	73669	137197	ENSGACG00000001606	camk2d1	GO:0043226	organelle	Organized structure of distinctive morphology and function. Includes the nucleus, mitochondria, plastids, vacuoles, vesicles, ribosomes and the cytoskeleton, and prokaryotic structures such as anammoxosomes and pirellulosomes. Excludes the plasma membrane.	camk2d1	1	0.410695
scaffold_106	73669	137197	ENSGACG00000001606	camk2d1	GO:0000166	nucleotide binding	Binding to a nucleotide, any compound consisting of a nucleoside that is esterified with (ortho)phosphate or an oligophosphate at any hydroxyl group on the ribose or deoxyribose.	camk2d1	1	0.410695
scaffold_106	73669	137197	ENSGACG00000001606	camk2d1	GO:0016301	kinase activity	Catalysis of the transfer of a phosphate group, usually from ATP, to a substrate molecule.	camk2d1	1	0.410695
scaffold_106	73669	137197	ENSGACG00000001606	camk2d1	GO:0005737	cytoplasm	The contents of a cell excluding the plasma membrane and nucleus, but including other subcellular structures.	camk2d1	1	0.410695
scaffold_106	73669	137197	ENSGACG00000001606	camk2d1	GO:0004683	calmodulin-dependent protein kinase activity	Calmodulin-dependent catalysis of the reactions: ATP + a protein serine = ADP + protein serine phosphate; and ATP + a protein threonine = ADP + protein threonine phosphate.	camk2d1	1	0.410695
scaffold_106	73669	137197	ENSGACG00000001606	camk2d1	GO:0005516	calmodulin binding	Binding to calmodulin, a calcium-binding protein with many roles, both in the calcium-bound and calcium-free states.	camk2d1	1	0.410695
scaffold_106	73669	137197	ENSGACG00000001606	camk2d1	GO:0005524	ATP binding	Binding to ATP, adenosine 5'-triphosphate, a universally important coenzyme and enzyme regulator.	camk2d1	1	0.410695
scaffold_106	73669	137197	ENSGACG00000001606	camk2d1				camk2d1	1	0.410695
groupVI	5884178	5891657	ENSGACG00000004833	capn1a	GO:0006508	proteolysis	The hydrolysis of proteins into smaller polypeptides and/or amino acids by cleavage of their peptide bonds.	capn1a	2	0.319227
groupVI	5884178	5891657	ENSGACG00000004833	capn1a	GO:0008233	peptidase activity	Catalysis of the hydrolysis of a peptide bond. A peptide bond is a covalent bond formed when the carbon atom from the carboxyl group of one amino acid shares electrons with the nitrogen atom from the amino group of a second amino acid.	capn1a	2	0.319227
groupVI	5884178	5891657	ENSGACG00000004833	capn1a	GO:0046872	metal ion binding	Binding to a metal ion.	capn1a	2	0.319227
groupVI	5884178	5891657	ENSGACG00000004833	capn1a	GO:0016787	hydrolase activity	Catalysis of the hydrolysis of various bonds, e.g. C-O, C-N, C-C, phosphoric anhydride bonds, etc.	capn1a	2	0.319227
groupVI	5884178	5891657	ENSGACG00000004833	capn1a	GO:0008234	cysteine-type peptidase activity	Catalysis of the hydrolysis of peptide bonds in a polypeptide chain by a mechanism in which the sulfhydryl group of a cysteine residue at the active center acts as a nucleophile.	capn1a	2	0.319227
groupVI	5884178	5891657	ENSGACG00000004833	capn1a	GO:0004198	calcium-dependent cysteine-type endopeptidase activity	Catalysis of the hydrolysis of nonterminal peptide bonds in a polypeptide chain by a mechanism using a cysteine residue at the enzyme active center, and requiring the presence of calcium.	capn1a	2	0.319227
groupVI	5884178	5891657	ENSGACG00000004833	capn1a	GO:0005509	calcium ion binding	Binding to a calcium ion (Ca2+).	capn1a	2	0.319227
groupVI	5884178	5891657	ENSGACG00000004833	capn1a	GO:0021785	branchiomotor neuron axon guidance	The process in which a branchiomotor neuron growth cone is directed to a specific target site. Branchiomotor neurons are located in the hindbrain and innervate branchial arch-derived muscles that control jaw movements, facial expression, the larynx, and the pharynx.	capn1a	2	0.319227
groupVI	5884178	5891657	ENSGACG00000004833	capn1a	GO:0007420	brain development	The process whose specific outcome is the progression of the brain over time, from its formation to the mature structure. Brain development begins with patterning events in the neural tube and ends with the mature structure that is the center of thought and emotion. The brain is responsible for the coordination and control of bodily activities and the interpretation of information from the senses…	capn1a	2	0.319227
groupIV	22976367	22996079	ENSGACG00000019233	caprin2	GO:0003723	RNA binding	Binding to an RNA molecule or a portion thereof.	caprin2	1	0.482042
groupIV	22976367	22996079	ENSGACG00000019233	caprin2	GO:0005515	protein binding	Binding to a protein.	caprin2	1	0.482042
groupIV	22976367	22996079	ENSGACG00000019233	caprin2	GO:0030177	positive regulation of Wnt signaling pathway	Any process that activates or increases the frequency, rate or extent of Wnt signal transduction.	caprin2	1	0.482042
groupIV	22976367	22996079	ENSGACG00000019233	caprin2	GO:0090263	positive regulation of canonical Wnt signaling pathway	Any process that increases the rate, frequency, or extent of the Wnt signaling pathway through beta-catenin, the series of molecular signals initiated by binding of a Wnt protein to a frizzled family receptor on the surface of the target cell, followed by propagation of the signal via beta-catenin, and ending with a change in transcription of target genes.	caprin2	1	0.482042
groupIV	22976367	22996079	ENSGACG00000019233	caprin2	GO:0017148	negative regulation of translation	Any process that stops, prevents, or reduces the frequency, rate or extent of the chemical reactions and pathways resulting in the formation of proteins by the translation of mRNA or circRNA.	caprin2	1	0.482042
groupIV	22976367	22996079	ENSGACG00000019233	caprin2	GO:0009953	dorsal/ventral pattern formation	The regionalization process in which the areas along the dorsal/ventral axis are established that will lead to differences in cell differentiation. The dorsal/ventral axis is defined by a line that runs orthogonal to both the anterior/posterior and left/right axes. The dorsal end is defined by the upper or back side of an organism. The ventral end is defined by the lower or front side of an organ…	caprin2	1	0.482042
groupIV	22976367	22996079	ENSGACG00000019233	caprin2	GO:0009950	dorsal/ventral axis specification	The establishment, maintenance and elaboration of the dorsal/ventral axis. The dorsal/ventral axis is defined by a line that runs orthogonal to both the anterior/posterior and left/right axes. The dorsal end is defined by the upper or back side of an organism. The ventral end is defined by the lower or front side of an organism.	caprin2	1	0.482042
groupIV	22976367	22996079	ENSGACG00000019233	caprin2	GO:0005737	cytoplasm	The contents of a cell excluding the plasma membrane and nucleus, but including other subcellular structures.	caprin2	1	0.482042
groupIV	22976367	22996079	ENSGACG00000019233	caprin2	GO:0030154	cell differentiation	The process in which relatively unspecialized cells, e.g. embryonic or regenerative cells, acquire specialized structural and/or functional features that characterize the cells, tissues, or organs of the mature organism or some other relatively stable phase of the organism's life history. Differentiation includes the processes involved in commitment of a cell to a specific fate and its subsequent…	caprin2	1	0.482042
groupXIX	1443746	1457433	ENSGACG00000002509	carmil2	GO:0005515	protein binding	Binding to a protein.	ENSGACG00000002509	1	0.307973
groupIV	29020560	29026943	ENSGACG00000019703	cax1	GO:0005774	vacuolar membrane	The lipid bilayer surrounding the vacuole and separating its contents from the cytoplasm of the cell.	cax1	2	0.338426
groupIV	29020560	29026943	ENSGACG00000019703	cax1	GO:0055085	transmembrane transport	The process in which a solute is transported across a lipid bilayer, from one side of a membrane to the other.	cax1	2	0.338426
groupIV	29020560	29026943	ENSGACG00000019703	cax1	GO:1902600	proton transmembrane transport	The directed movement of a proton across a membrane.	cax1	2	0.338426
groupIV	29020560	29026943	ENSGACG00000019703	cax1	GO:0014032	neural crest cell development	The process aimed at the progression of a neural crest cell over time, from initial commitment of the cell to its specific fate, to the fully functional differentiated cell.	cax1	2	0.338426
groupIV	29020560	29026943	ENSGACG00000019703	cax1	GO:0006812	monoatomic cation transport	The directed movement of cations, atoms or small molecules with a net positive charge, into, out of or within a cell, or between cells, by means of some agent such as a transporter or pore.	cax1	2	0.338426
groupIV	29020560	29026943	ENSGACG00000019703	cax1	GO:0008324	monoatomic cation transmembrane transporter activity	Enables the transfer of cation from one side of a membrane to the other.	cax1	2	0.338426
groupIV	29020560	29026943	ENSGACG00000019703	cax1	GO:0098655	monoatomic cation transmembrane transport	The process in which a cation is transported across a membrane.	cax1	2	0.338426
groupIV	29020560	29026943	ENSGACG00000019703	cax1	GO:0016020	membrane	A lipid bilayer along with all the proteins and protein complexes embedded in it and attached to it.	cax1	2	0.338426
groupIV	29020560	29026943	ENSGACG00000019703	cax1	GO:0012505	endomembrane system	A collection of membranous structures involved in transport within the cell. The main components of the endomembrane system are endoplasmic reticulum, Golgi bodies, vesicles, cell membrane and nuclear envelope. Members of the endomembrane system pass materials through each other or though the use of vesicles.	cax1	2	0.338426
groupIV	29020560	29026943	ENSGACG00000019703	cax1	GO:0015369	calcium:proton antiporter activity	Enables the transfer of a solute or solutes from one side of a membrane to the other according to the reaction: Ca2+(in) + H+(out) = Ca2+(out) + H+(in).	cax1	2	0.338426
groupIV	29020560	29026943	ENSGACG00000019703	cax1	GO:0006816	calcium ion transport	The directed movement of calcium (Ca) ions into, out of or within a cell, or between cells, by means of some agent such as a transporter or pore.	cax1	2	0.338426
groupIV	29020560	29026943	ENSGACG00000019703	cax1	GO:0070588	calcium ion transmembrane transport	A process in which a calcium ion is transported from one side of a membrane to the other by means of some agent such as a transporter or pore.	cax1	2	0.338426
groupIV	29020560	29026943	ENSGACG00000019703	cax1	GO:0015297	antiporter activity	Enables the active transport of a solute across a membrane by a mechanism whereby two or more species are transported in opposite directions in a tightly coupled process not directly linked to a form of energy other than chemiosmotic energy. The reaction is: solute A(out) + solute B(in) = solute A(in) + solute B(out).	cax1	2	0.338426
groupI	8081930	8106122	ENSGACG00000009060	cbl	GO:0004842	ubiquitin-protein transferase activity	Catalysis of the transfer of ubiquitin from one protein to another via the reaction X-Ub + Y --> Y-Ub + X, where both X-Ub and Y-Ub are covalent linkages.	cbl	3	0.327367
groupI	8081930	8106122	ENSGACG00000009060	cbl	GO:0016740	transferase activity	Catalysis of the transfer of a group, e.g. a methyl group, glycosyl group, acyl group, phosphorus-containing, or other groups, from one compound (generally regarded as the donor) to another compound (generally regarded as the acceptor). Transferase is the systematic name for any enzyme of EC class 2.	cbl	3	0.327367
groupI	8081930	8106122	ENSGACG00000009060	cbl	GO:0023051	regulation of signaling	Any process that modulates the frequency, rate or extent of a signaling process.	cbl	3	0.327367
groupI	8081930	8106122	ENSGACG00000009060	cbl	GO:0016567	protein ubiquitination	The process in which one or more ubiquitin groups are added to a protein.	cbl	3	0.327367
groupI	8081930	8106122	ENSGACG00000009060	cbl	GO:0001784	phosphotyrosine residue binding	Binding to a phosphorylated tyrosine residue within a protein.	cbl	3	0.327367
groupI	8081930	8106122	ENSGACG00000009060	cbl	GO:0046872	metal ion binding	Binding to a metal ion.	cbl	3	0.327367
groupI	8081930	8106122	ENSGACG00000009060	cbl	GO:0007166	cell surface receptor signaling pathway	The series of molecular signals initiated by activation of a receptor on the surface of a cell. The pathway begins with binding of an extracellular ligand to a cell surface receptor, or for receptors that signal in the absence of a ligand, by ligand-withdrawal or the activity of a constitutively active receptor. The pathway ends with regulation of a downstream cellular process, e.g. transcription.	cbl	3	0.327367
groupI	8081930	8106122	ENSGACG00000009060	cbl	GO:0005509	calcium ion binding	Binding to a calcium ion (Ca2+).	cbl	3	0.327367
groupVII	10487838	10536241	ENSGACG00000020095	cblb	GO:0004842	ubiquitin-protein transferase activity	Catalysis of the transfer of ubiquitin from one protein to another via the reaction X-Ub + Y --> Y-Ub + X, where both X-Ub and Y-Ub are covalent linkages.	cblb	15	0.478423
groupVII	10487838	10536241	ENSGACG00000020095	cblb	GO:0016740	transferase activity	Catalysis of the transfer of a group, e.g. a methyl group, glycosyl group, acyl group, phosphorus-containing, or other groups, from one compound (generally regarded as the donor) to another compound (generally regarded as the acceptor). Transferase is the systematic name for any enzyme of EC class 2.	cblb	15	0.478423
groupVII	10487838	10536241	ENSGACG00000020095	cblb	GO:0023051	regulation of signaling	Any process that modulates the frequency, rate or extent of a signaling process.	cblb	15	0.478423
groupVII	10487838	10536241	ENSGACG00000020095	cblb	GO:0016567	protein ubiquitination	The process in which one or more ubiquitin groups are added to a protein.	cblb	15	0.478423
groupVII	10487838	10536241	ENSGACG00000020095	cblb	GO:0001784	phosphotyrosine residue binding	Binding to a phosphorylated tyrosine residue within a protein.	cblb	15	0.478423
groupVII	10487838	10536241	ENSGACG00000020095	cblb	GO:0046872	metal ion binding	Binding to a metal ion.	cblb	15	0.478423
groupVII	10487838	10536241	ENSGACG00000020095	cblb	GO:0007166	cell surface receptor signaling pathway	The series of molecular signals initiated by activation of a receptor on the surface of a cell. The pathway begins with binding of an extracellular ligand to a cell surface receptor, or for receptors that signal in the absence of a ligand, by ligand-withdrawal or the activity of a constitutively active receptor. The pathway ends with regulation of a downstream cellular process, e.g. transcription.	cblb	15	0.478423
groupVII	10487838	10536241	ENSGACG00000020095	cblb	GO:0005509	calcium ion binding	Binding to a calcium ion (Ca2+).	cblb	15	0.478423
groupXVI	11150518	11168601	ENSGACG00000005787	CCDC148				CCDC148	1	0.465372
scaffold_128	25972	57623	ENSGACG00000001898	ccdc88c	GO:0005515	protein binding	Binding to a protein.	ccdc88c	1	0.296912
scaffold_128	25972	57623	ENSGACG00000001898	ccdc88c	GO:0030705	cytoskeleton-dependent intracellular transport	The directed movement of substances along cytoskeletal fibers such as microfilaments or microtubules within a cell.	ccdc88c	1	0.296912
scaffold_128	25972	57623	ENSGACG00000001898	ccdc88c	GO:0005737	cytoplasm	The contents of a cell excluding the plasma membrane and nucleus, but including other subcellular structures.	ccdc88c	1	0.296912
groupXIX	19449615	19466023	ENSGACG00000013801	ccnd2a				ccnd2a	1	0.362772
groupXVIII	16088024	16107362	ENSGACG00000013698	cdc42bpb	GO:0016740	transferase activity	Catalysis of the transfer of a group, e.g. a methyl group, glycosyl group, acyl group, phosphorus-containing, or other groups, from one compound (generally regarded as the donor) to another compound (generally regarded as the acceptor). Transferase is the systematic name for any enzyme of EC class 2.	cdc42bpb	1	0.294555
groupXVIII	16088024	16107362	ENSGACG00000013698	cdc42bpb	GO:0004674	protein serine/threonine kinase activity	Catalysis of the reactions: ATP + protein serine = ADP + protein serine phosphate, and ATP + protein threonine = ADP + protein threonine phosphate.	cdc42bpb	1	0.294555
groupXVIII	16088024	16107362	ENSGACG00000013698	cdc42bpb	GO:0106310	protein serine kinase activity	Catalysis of the reactions: ATP + protein serine = ADP + protein serine phosphate.	cdc42bpb	1	0.294555
groupXVIII	16088024	16107362	ENSGACG00000013698	cdc42bpb	GO:0006468	protein phosphorylation	The process of introducing a phosphate group on to a protein.	cdc42bpb	1	0.294555
groupXVIII	16088024	16107362	ENSGACG00000013698	cdc42bpb	GO:0004672	protein kinase activity	Catalysis of the phosphorylation of an amino acid residue in a protein, usually according to the reaction: a protein + ATP = a phosphoprotein + ADP.	cdc42bpb	1	0.294555
groupXVIII	16088024	16107362	ENSGACG00000013698	cdc42bpb	GO:0016310	phosphorylation	The process of introducing a phosphate group into a molecule, usually with the formation of a phosphoric ester, a phosphoric anhydride or a phosphoric amide.	cdc42bpb	1	0.294555
groupXVIII	16088024	16107362	ENSGACG00000013698	cdc42bpb	GO:0000166	nucleotide binding	Binding to a nucleotide, any compound consisting of a nucleoside that is esterified with (ortho)phosphate or an oligophosphate at any hydroxyl group on the ribose or deoxyribose.	cdc42bpb	1	0.294555
groupXVIII	16088024	16107362	ENSGACG00000013698	cdc42bpb	GO:0046872	metal ion binding	Binding to a metal ion.	cdc42bpb	1	0.294555
groupXVIII	16088024	16107362	ENSGACG00000013698	cdc42bpb	GO:0030027	lamellipodium	A thin sheetlike process extended by the leading edge of a migrating cell or extending cell process; contains a dense meshwork of actin filaments.	cdc42bpb	1	0.294555
groupXVIII	16088024	16107362	ENSGACG00000013698	cdc42bpb	GO:0016301	kinase activity	Catalysis of the transfer of a phosphate group, usually from ATP, to a substrate molecule.	cdc42bpb	1	0.294555
groupXVIII	16088024	16107362	ENSGACG00000013698	cdc42bpb	GO:0007010	cytoskeleton organization	A process that is carried out at the cellular level which results in the assembly, arrangement of constituent parts, or disassembly of cytoskeletal structures.	cdc42bpb	1	0.294555
groupXVIII	16088024	16107362	ENSGACG00000013698	cdc42bpb	GO:0005737	cytoplasm	The contents of a cell excluding the plasma membrane and nucleus, but including other subcellular structures.	cdc42bpb	1	0.294555
groupXVIII	16088024	16107362	ENSGACG00000013698	cdc42bpb	GO:0110165	cellular anatomical entity	A part of a cellular organism that is either an immaterial entity or a material entity with granularity above the level of a protein complex but below that of an anatomical system. Or, a substance produced by a cellular organism with granularity above the level of a protein complex.	cdc42bpb	1	0.294555
groupXVIII	16088024	16107362	ENSGACG00000013698	cdc42bpb	GO:0042995	cell projection	A prolongation or process extending from a cell, e.g. a flagellum or axon.	cdc42bpb	1	0.294555
groupXVIII	16088024	16107362	ENSGACG00000013698	cdc42bpb	GO:0048468	cell development	The process whose specific outcome is the progression of the cell over time, from its formation to the mature structure. Cell development does not include the steps involved in committing a cell to a specific fate.	cdc42bpb	1	0.294555
groupXVIII	16088024	16107362	ENSGACG00000013698	cdc42bpb	GO:0005524	ATP binding	Binding to ATP, adenosine 5'-triphosphate, a universally important coenzyme and enzyme regulator.	cdc42bpb	1	0.294555
groupXIX	19050868	19131210	ENSGACG00000013796	cdh13	GO:0005886	plasma membrane	The membrane surrounding a cell that separates the cell from its external environment. It consists of a phospholipid bilayer and associated proteins.	cdh13	1	0.351785
groupXIX	19050868	19131210	ENSGACG00000013796	cdh13	GO:0016020	membrane	A lipid bilayer along with all the proteins and protein complexes embedded in it and attached to it.	cdh13	1	0.351785
groupXIX	19050868	19131210	ENSGACG00000013796	cdh13	GO:0007156	homophilic cell adhesion via plasma membrane adhesion molecules	The attachment of a plasma membrane adhesion molecule in one cell to an identical molecule in an adjacent cell.	cdh13	1	0.351785
groupXIX	19050868	19131210	ENSGACG00000013796	cdh13	GO:0098609	cell-cell adhesion	The attachment of one cell to another cell via adhesion molecules.	cdh13	1	0.351785
groupXIX	19050868	19131210	ENSGACG00000013796	cdh13	GO:0007155	cell adhesion	The attachment of a cell, either to another cell or to an underlying substrate such as the extracellular matrix, via cell adhesion molecules.	cdh13	1	0.351785
groupXIX	19050868	19131210	ENSGACG00000013796	cdh13	GO:0005509	calcium ion binding	Binding to a calcium ion (Ca2+).	cdh13	1	0.351785
groupXVII	4350848	4404269	ENSGACG00000005966	cdh22	GO:0005886	plasma membrane	The membrane surrounding a cell that separates the cell from its external environment. It consists of a phospholipid bilayer and associated proteins.	cdh22	12	0.412375
groupXVII	4350848	4404269	ENSGACG00000005966	cdh22	GO:0016020	membrane	A lipid bilayer along with all the proteins and protein complexes embedded in it and attached to it.	cdh22	12	0.412375
groupXVII	4350848	4404269	ENSGACG00000005966	cdh22	GO:0007156	homophilic cell adhesion via plasma membrane adhesion molecules	The attachment of a plasma membrane adhesion molecule in one cell to an identical molecule in an adjacent cell.	cdh22	12	0.412375
groupXVII	4350848	4404269	ENSGACG00000005966	cdh22	GO:0060429	epithelium development	The process whose specific outcome is the progression of an epithelium over time, from its formation to the mature structure. An epithelium is a tissue that covers the internal or external surfaces of an anatomical structure.	cdh22	12	0.412375
groupXVII	4350848	4404269	ENSGACG00000005966	cdh22	GO:0098609	cell-cell adhesion	The attachment of one cell to another cell via adhesion molecules.	cdh22	12	0.412375
groupXVII	4350848	4404269	ENSGACG00000005966	cdh22	GO:0007155	cell adhesion	The attachment of a cell, either to another cell or to an underlying substrate such as the extracellular matrix, via cell adhesion molecules.	cdh22	12	0.412375
groupXVII	4350848	4404269	ENSGACG00000005966	cdh22	GO:0005509	calcium ion binding	Binding to a calcium ion (Ca2+).	cdh22	12	0.412375
groupVI	3307502	3438351	ENSGACG00000003475	cdh23	GO:0005886	plasma membrane	The membrane surrounding a cell that separates the cell from its external environment. It consists of a phospholipid bilayer and associated proteins.	cdh23	1	0.338662
groupVI	3307502	3438351	ENSGACG00000003475	cdh23	GO:0016020	membrane	A lipid bilayer along with all the proteins and protein complexes embedded in it and attached to it.	cdh23	1	0.338662
groupVI	3307502	3438351	ENSGACG00000003475	cdh23	GO:0007156	homophilic cell adhesion via plasma membrane adhesion molecules	The attachment of a plasma membrane adhesion molecule in one cell to an identical molecule in an adjacent cell.	cdh23	1	0.338662
groupVI	3307502	3438351	ENSGACG00000003475	cdh23	GO:0098609	cell-cell adhesion	The attachment of one cell to another cell via adhesion molecules.	cdh23	1	0.338662
groupVI	3307502	3438351	ENSGACG00000003475	cdh23	GO:0007155	cell adhesion	The attachment of a cell, either to another cell or to an underlying substrate such as the extracellular matrix, via cell adhesion molecules.	cdh23	1	0.338662
groupVI	3307502	3438351	ENSGACG00000003475	cdh23	GO:0005509	calcium ion binding	Binding to a calcium ion (Ca2+).	cdh23	1	0.338662
scaffold_68	432442	435814	ENSGACG00000015114	cdh26.1	GO:0005886	plasma membrane	The membrane surrounding a cell that separates the cell from its external environment. It consists of a phospholipid bilayer and associated proteins.	cdh26.1	1	0.493152
scaffold_68	432442	435814	ENSGACG00000015114	cdh26.1	GO:0016020	membrane	A lipid bilayer along with all the proteins and protein complexes embedded in it and attached to it.	cdh26.1	1	0.493152
scaffold_68	432442	435814	ENSGACG00000015114	cdh26.1	GO:0007156	homophilic cell adhesion via plasma membrane adhesion molecules	The attachment of a plasma membrane adhesion molecule in one cell to an identical molecule in an adjacent cell.	cdh26.1	1	0.493152
scaffold_68	432442	435814	ENSGACG00000015114	cdh26.1	GO:0098609	cell-cell adhesion	The attachment of one cell to another cell via adhesion molecules.	cdh26.1	1	0.493152
scaffold_68	432442	435814	ENSGACG00000015114	cdh26.1	GO:0007155	cell adhesion	The attachment of a cell, either to another cell or to an underlying substrate such as the extracellular matrix, via cell adhesion molecules.	cdh26.1	1	0.493152
scaffold_68	432442	435814	ENSGACG00000015114	cdh26.1	GO:0005509	calcium ion binding	Binding to a calcium ion (Ca2+).	cdh26.1	1	0.493152
scaffold_68	309394	354193	ENSGACG00000015086	CDH4	GO:0005886	plasma membrane	The membrane surrounding a cell that separates the cell from its external environment. It consists of a phospholipid bilayer and associated proteins.	CDH4	1	0.286805
scaffold_68	309394	354193	ENSGACG00000015086	CDH4	GO:0016020	membrane	A lipid bilayer along with all the proteins and protein complexes embedded in it and attached to it.	CDH4	1	0.286805
scaffold_68	309394	354193	ENSGACG00000015086	CDH4	GO:0007156	homophilic cell adhesion via plasma membrane adhesion molecules	The attachment of a plasma membrane adhesion molecule in one cell to an identical molecule in an adjacent cell.	CDH4	1	0.286805
scaffold_68	309394	354193	ENSGACG00000015086	CDH4	GO:0098609	cell-cell adhesion	The attachment of one cell to another cell via adhesion molecules.	CDH4	1	0.286805
scaffold_68	309394	354193	ENSGACG00000015086	CDH4	GO:0007155	cell adhesion	The attachment of a cell, either to another cell or to an underlying substrate such as the extracellular matrix, via cell adhesion molecules.	CDH4	1	0.286805
scaffold_68	309394	354193	ENSGACG00000015086	CDH4	GO:0005509	calcium ion binding	Binding to a calcium ion (Ca2+).	CDH4	1	0.286805
groupXXI	10526507	10584014	ENSGACG00000004878	cdh7b	GO:0005886	plasma membrane	The membrane surrounding a cell that separates the cell from its external environment. It consists of a phospholipid bilayer and associated proteins.	cdh7b	6	0.446609
groupXXI	10526507	10584014	ENSGACG00000004878	cdh7b	GO:0016020	membrane	A lipid bilayer along with all the proteins and protein complexes embedded in it and attached to it.	cdh7b	6	0.446609
groupXXI	10526507	10584014	ENSGACG00000004878	cdh7b	GO:0007156	homophilic cell adhesion via plasma membrane adhesion molecules	The attachment of a plasma membrane adhesion molecule in one cell to an identical molecule in an adjacent cell.	cdh7b	6	0.446609
groupXXI	10526507	10584014	ENSGACG00000004878	cdh7b	GO:0060429	epithelium development	The process whose specific outcome is the progression of an epithelium over time, from its formation to the mature structure. An epithelium is a tissue that covers the internal or external surfaces of an anatomical structure.	cdh7b	6	0.446609
groupXXI	10526507	10584014	ENSGACG00000004878	cdh7b	GO:0098609	cell-cell adhesion	The attachment of one cell to another cell via adhesion molecules.	cdh7b	6	0.446609
groupXXI	10526507	10584014	ENSGACG00000004878	cdh7b	GO:0007155	cell adhesion	The attachment of a cell, either to another cell or to an underlying substrate such as the extracellular matrix, via cell adhesion molecules.	cdh7b	6	0.446609
groupXXI	10526507	10584014	ENSGACG00000004878	cdh7b	GO:0005509	calcium ion binding	Binding to a calcium ion (Ca2+).	cdh7b	6	0.446609
groupII	2653247	2731176	ENSGACG00000014322	CDH8	GO:0005886	plasma membrane	The membrane surrounding a cell that separates the cell from its external environment. It consists of a phospholipid bilayer and associated proteins.	CDH8	11	0.394581
groupII	2653247	2731176	ENSGACG00000014322	CDH8	GO:0016020	membrane	A lipid bilayer along with all the proteins and protein complexes embedded in it and attached to it.	CDH8	11	0.394581
groupII	2653247	2731176	ENSGACG00000014322	CDH8	GO:0007156	homophilic cell adhesion via plasma membrane adhesion molecules	The attachment of a plasma membrane adhesion molecule in one cell to an identical molecule in an adjacent cell.	CDH8	11	0.394581
groupII	2653247	2731176	ENSGACG00000014322	CDH8	GO:0060429	epithelium development	The process whose specific outcome is the progression of an epithelium over time, from its formation to the mature structure. An epithelium is a tissue that covers the internal or external surfaces of an anatomical structure.	CDH8	11	0.394581
groupII	2653247	2731176	ENSGACG00000014322	CDH8	GO:0098609	cell-cell adhesion	The attachment of one cell to another cell via adhesion molecules.	CDH8	11	0.394581
groupII	2653247	2731176	ENSGACG00000014322	CDH8	GO:0007155	cell adhesion	The attachment of a cell, either to another cell or to an underlying substrate such as the extracellular matrix, via cell adhesion molecules.	CDH8	11	0.394581
groupII	2653247	2731176	ENSGACG00000014322	CDH8	GO:0005509	calcium ion binding	Binding to a calcium ion (Ca2+).	CDH8	11	0.394581
groupXV	9224970	9273325	ENSGACG00000010507	CDIN1				zgc:154061	1	0.337227
scaffold_114	329419	342735	ENSGACG00000000290	CDK16	GO:0004674	protein serine/threonine kinase activity	Catalysis of the reactions: ATP + protein serine = ADP + protein serine phosphate, and ATP + protein threonine = ADP + protein threonine phosphate.	ENSGACG00000000290	1	0.342359
scaffold_114	329419	342735	ENSGACG00000000290	CDK16	GO:0006468	protein phosphorylation	The process of introducing a phosphate group on to a protein.	ENSGACG00000000290	1	0.342359
scaffold_114	329419	342735	ENSGACG00000000290	CDK16	GO:0004672	protein kinase activity	Catalysis of the phosphorylation of an amino acid residue in a protein, usually according to the reaction: a protein + ATP = a phosphoprotein + ADP.	ENSGACG00000000290	1	0.342359
scaffold_114	329419	342735	ENSGACG00000000290	CDK16	GO:0000166	nucleotide binding	Binding to a nucleotide, any compound consisting of a nucleoside that is esterified with (ortho)phosphate or an oligophosphate at any hydroxyl group on the ribose or deoxyribose.	ENSGACG00000000290	1	0.342359
scaffold_114	329419	342735	ENSGACG00000000290	CDK16	GO:0005737	cytoplasm	The contents of a cell excluding the plasma membrane and nucleus, but including other subcellular structures.	ENSGACG00000000290	1	0.342359
scaffold_114	329419	342735	ENSGACG00000000290	CDK16	GO:0005524	ATP binding	Binding to ATP, adenosine 5'-triphosphate, a universally important coenzyme and enzyme regulator.	ENSGACG00000000290	1	0.342359
groupXVIII	4681264	4716743	ENSGACG00000006602	CDK19	GO:0004674	protein serine/threonine kinase activity	Catalysis of the reactions: ATP + protein serine = ADP + protein serine phosphate, and ATP + protein threonine = ADP + protein threonine phosphate.	CDK19	2	0.457606
groupXVIII	4681264	4716743	ENSGACG00000006602	CDK19	GO:0006468	protein phosphorylation	The process of introducing a phosphate group on to a protein.	CDK19	2	0.457606
groupXVIII	4681264	4716743	ENSGACG00000006602	CDK19	GO:0004672	protein kinase activity	Catalysis of the phosphorylation of an amino acid residue in a protein, usually according to the reaction: a protein + ATP = a phosphoprotein + ADP.	CDK19	2	0.457606
groupXVIII	4681264	4716743	ENSGACG00000006602	CDK19	GO:0000166	nucleotide binding	Binding to a nucleotide, any compound consisting of a nucleoside that is esterified with (ortho)phosphate or an oligophosphate at any hydroxyl group on the ribose or deoxyribose.	CDK19	2	0.457606
groupXVIII	4681264	4716743	ENSGACG00000006602	CDK19	GO:0005737	cytoplasm	The contents of a cell excluding the plasma membrane and nucleus, but including other subcellular structures.	CDK19	2	0.457606
groupXVIII	4681264	4716743	ENSGACG00000006602	CDK19	GO:0005524	ATP binding	Binding to ATP, adenosine 5'-triphosphate, a universally important coenzyme and enzyme regulator.	CDK19	2	0.457606
groupII	12298453	12306024	ENSGACG00000015978	CDYL2				CDYL2	1	0.374842
groupIV	20755278	20823119	ENSGACG00000019020	celsr1a	GO:0004888	transmembrane signaling receptor activity	Combining with an extracellular or intracellular signal and transmitting the signal from one side of the membrane to the other to initiate a change in cell activity or state as part of signal transduction.	celsr1a	2	0.333414
groupIV	20755278	20823119	ENSGACG00000019020	celsr1a	GO:0001894	tissue homeostasis	A homeostatic process involved in the maintenance of an internal steady state within a defined tissue of an organism, including control of cellular proliferation and death and control of metabolic function.	celsr1a	2	0.333414
groupIV	20755278	20823119	ENSGACG00000019020	celsr1a	GO:0048731	system development	The process whose specific outcome is the progression of an organismal system over time, from its formation to the mature structure. A system is a regularly interacting or interdependent group of organs or tissues that work together to carry out a given biological process.	celsr1a	2	0.333414
groupIV	20755278	20823119	ENSGACG00000019020	celsr1a	GO:0019827	stem cell population maintenance	The process by which an organism or tissue maintains a population of stem cells of a single type. This can be achieved by a number of mechanisms: stem cell asymmetric division maintains stem cell numbers; stem cell symmetric division increases them; maintenance of a stem cell niche maintains the conditions for commitment to the stem cell fate for some types of stem cell; stem cells may arise de n…	celsr1a	2	0.333414
groupIV	20755278	20823119	ENSGACG00000019020	celsr1a	GO:0005886	plasma membrane	The membrane surrounding a cell that separates the cell from its external environment. It consists of a phospholipid bilayer and associated proteins.	celsr1a	2	0.333414
groupIV	20755278	20823119	ENSGACG00000019020	celsr1a	GO:0021915	neural tube development	The process whose specific outcome is the progression of the neural tube over time, from its formation to the mature structure. The mature structure of the neural tube exists when the tube has been segmented into the forebrain, midbrain, hindbrain and spinal cord regions. In addition neural crest has budded away from the epithelium.	celsr1a	2	0.333414
groupIV	20755278	20823119	ENSGACG00000019020	celsr1a	GO:0016020	membrane	A lipid bilayer along with all the proteins and protein complexes embedded in it and attached to it.	celsr1a	2	0.333414
groupIV	20755278	20823119	ENSGACG00000019020	celsr1a	GO:0007156	homophilic cell adhesion via plasma membrane adhesion molecules	The attachment of a plasma membrane adhesion molecule in one cell to an identical molecule in an adjacent cell.	celsr1a	2	0.333414
groupIV	20755278	20823119	ENSGACG00000019020	celsr1a	GO:0007507	heart development	The process whose specific outcome is the progression of the heart over time, from its formation to the mature structure. The heart is a hollow, muscular organ, which, by contracting rhythmically, keeps up the circulation of the blood.	celsr1a	2	0.333414
groupIV	20755278	20823119	ENSGACG00000019020	celsr1a	GO:0007186	G protein-coupled receptor signaling pathway	The series of molecular signals initiated by a ligand binding to its receptor, in which the activated receptor promotes the exchange of GDP for GTP on the alpha-subunit of an associated heterotrimeric G-protein complex. The GTP-bound activated alpha-G-protein then dissociates from the beta- and gamma-subunits to further transmit the signal within the cell. The pathway begins with receptor-ligand …	celsr1a	2	0.333414
groupIV	20755278	20823119	ENSGACG00000019020	celsr1a	GO:0004930	G protein-coupled receptor activity	Combining with an extracellular signal and transmitting the signal across the membrane by activating an associated G-protein; promotes the exchange of GDP for GTP on the alpha subunit of a heterotrimeric G-protein complex.	celsr1a	2	0.333414
groupIV	20755278	20823119	ENSGACG00000019020	celsr1a	GO:0007166	cell surface receptor signaling pathway	The series of molecular signals initiated by activation of a receptor on the surface of a cell. The pathway begins with binding of an extracellular ligand to a cell surface receptor, or for receptors that signal in the absence of a ligand, by ligand-withdrawal or the activity of a constitutively active receptor. The pathway ends with regulation of a downstream cellular process, e.g. transcription.	celsr1a	2	0.333414
groupIV	20755278	20823119	ENSGACG00000019020	celsr1a	GO:0042074	cell migration involved in gastrulation	The migration of individual cells within the blastocyst to help establish the multi-layered body plan of the organism (gastrulation). For example, the migration of cells from the surface to the interior of the embryo (ingression).	celsr1a	2	0.333414
groupIV	20755278	20823119	ENSGACG00000019020	celsr1a	GO:0007155	cell adhesion	The attachment of a cell, either to another cell or to an underlying substrate such as the extracellular matrix, via cell adhesion molecules.	celsr1a	2	0.333414
groupIV	20755278	20823119	ENSGACG00000019020	celsr1a	GO:0005509	calcium ion binding	Binding to a calcium ion (Ca2+).	celsr1a	2	0.333414
groupIV	20755278	20823119	ENSGACG00000019020	celsr1a	GO:0009653	anatomical structure morphogenesis	The process in which anatomical structures are generated and organized. Morphogenesis pertains to the creation of form.	celsr1a	2	0.333414
groupXIII	11802201	11818763	ENSGACG00000010690	cemip2	GO:0030111	regulation of Wnt signaling pathway	Any process that modulates the frequency, rate or extent of the activity of the Wnt signal transduction pathway.	cemip2	1	0.31114
groupXIII	11802201	11818763	ENSGACG00000010690	cemip2	GO:1903670	regulation of sprouting angiogenesis	Any process that modulates the frequency, rate or extent of sprouting angiogenesis.	cemip2	1	0.31114
groupXIII	11802201	11818763	ENSGACG00000010690	cemip2	GO:1900748	positive regulation of vascular endothelial growth factor signaling pathway	Any process that activates or increases the frequency, rate or extent of vascular endothelial growth factor signaling pathway.	cemip2	1	0.31114
groupXIII	11802201	11818763	ENSGACG00000010690	cemip2	GO:1901203	positive regulation of extracellular matrix assembly	Any process that activates or increases the frequency, rate or extent of extracellular matrix assembly.	cemip2	1	0.31114
groupXIII	11802201	11818763	ENSGACG00000010690	cemip2	GO:0005886	plasma membrane	The membrane surrounding a cell that separates the cell from its external environment. It consists of a phospholipid bilayer and associated proteins.	cemip2	1	0.31114
groupXIII	11802201	11818763	ENSGACG00000010690	cemip2	GO:0060415	muscle tissue morphogenesis	The process in which the anatomical structures of muscle tissue are generated and organized. Muscle tissue consists of a set of cells that are part of an organ and carry out a contractive function.	cemip2	1	0.31114
groupXIII	11802201	11818763	ENSGACG00000010690	cemip2	GO:0016203	muscle attachment	The developmental process in which a skeletal muscle attaches to its target (such as bone or body wall).	cemip2	1	0.31114
groupXIII	11802201	11818763	ENSGACG00000010690	cemip2	GO:0016020	membrane	A lipid bilayer along with all the proteins and protein complexes embedded in it and attached to it.	cemip2	1	0.31114
groupXIII	11802201	11818763	ENSGACG00000010690	cemip2	GO:0004415	hyalurononglucosaminidase activity	Catalysis of the random hydrolysis of (1->4) linkages between N-acetyl-beta-D-glucosamine and D-glucuronate residues in hyaluronate.	cemip2	1	0.31114
groupXIII	11802201	11818763	ENSGACG00000010690	cemip2	GO:0030214	hyaluronan catabolic process	The chemical reactions and pathways resulting in the breakdown of hyaluronan, the naturally occurring anionic form of hyaluronic acid, any member of a group of glycosaminoglycans, the repeat units of which consist of beta-1,4 linked D-glucuronyl-beta-(1,3)-N-acetyl-D-glucosamine.	cemip2	1	0.31114
groupXIII	11802201	11818763	ENSGACG00000010690	cemip2	GO:0001947	heart looping	The tube morphogenesis process in which the primitive heart tube loops asymmetrically. This looping brings the primitive heart chambers into alignment preceding their future integration. Heart looping begins with dextral-looping and ends when the main regional divisions of the mature heart and primordium of the great arterial trunks become established preceeding septation.	cemip2	1	0.31114
groupXIII	11802201	11818763	ENSGACG00000010690	cemip2	GO:0003197	endocardial cushion development	The progression of a cardiac cushion over time, from its initial formation to the mature structure. The endocardial cushion is a specialized region of mesenchymal cells that will give rise to the heart septa and valves.	cemip2	1	0.31114
groupXIII	11802201	11818763	ENSGACG00000010690	cemip2	GO:0003143	embryonic heart tube morphogenesis	The process in which the anatomical structures of the embryonic heart tube are generated and organized. The embryonic heart tube is an epithelial tube that will give rise to the mature heart.	cemip2	1	0.31114
groupXIII	11802201	11818763	ENSGACG00000010690	cemip2	GO:0003318	cell migration to the midline involved in heart development	The orderly movement of a cell toward the midline that contributes to the progression of the heart over time.	cemip2	1	0.31114
groupXIII	11802201	11818763	ENSGACG00000010690	cemip2	GO:0060974	cell migration involved in heart formation	The orderly movement of a cell from one site to another that contribute to the formation of the heart. The initial heart structure is made up of mesoderm-derived heart progenitor cells and neural crest-derived cells.	cemip2	1	0.31114
groupXIII	11802201	11818763	ENSGACG00000010690	cemip2	GO:0055008	cardiac muscle tissue morphogenesis	The process in which the anatomical structures of cardiac muscle tissue are generated and organized.	cemip2	1	0.31114
groupXIII	11802201	11818763	ENSGACG00000010690	cemip2	GO:0003190	atrioventricular valve formation	The developmental process pertaining to the initial formation of the atrioventricular valve from unspecified parts. This process begins with the specific processes that contribute to the appearance of the discrete structure and ends when the structural rudiment is recognizable.	cemip2	1	0.31114
groupV	8786189	8791902	ENSGACG00000006663	cep55l	GO:0051896	regulation of protein kinase B signaling	Any process that modulates the frequency, rate or extent of protein kinase B signaling, a series of reactions mediated by the intracellular serine/threonine kinase protein kinase B.	cep55l	1	0.435478
groupV	8786189	8791902	ENSGACG00000006663	cep55l	GO:0014066	regulation of phosphatidylinositol 3-kinase signaling	Any process that modulates the frequency, rate or extent of signal transduction mediated by the phosphatidylinositol 3-kinase cascade.	cep55l	1	0.435478
groupV	8786189	8791902	ENSGACG00000006663	cep55l	GO:0000281	mitotic cytokinesis	A cell cycle process that results in the division of the cytoplasm of a cell after mitosis, resulting in the separation of the original cell into two daughter cells.	cep55l	1	0.435478
groupV	8786189	8791902	ENSGACG00000006663	cep55l	GO:0005737	cytoplasm	The contents of a cell excluding the plasma membrane and nucleus, but including other subcellular structures.	cep55l	1	0.435478
groupV	8786189	8791902	ENSGACG00000006663	cep55l	GO:1904888	cranial skeletal system development	The process whose specific outcome is the progression of a cranial skeletal system over time, from its formation to the mature structure. The cranial skeletal system is the skeletal subdivision of the head, and includes the skull (cranium plus mandible), pharyngeal and/or hyoid apparatus.	cep55l	1	0.435478
groupV	8786189	8791902	ENSGACG00000006663	cep55l	GO:0021549	cerebellum development	The process whose specific outcome is the progression of the cerebellum over time, from its formation to the mature structure. The cerebellum is the portion of the brain in the back of the head between the cerebrum and the pons. In mice, the cerebellum controls balance for walking and standing, modulates the force and range of movement and is involved in the learning of motor skills.	cep55l	1	0.435478
groupIX	16953811	16962806	ENSGACG00000019382	cfap52	GO:0005515	protein binding	Binding to a protein.	cfap52	3	0.302902
groupIV	29344785	29393052	ENSGACG00000019720	chchd3a	GO:0005739	mitochondrion	A semiautonomous, self replicating organelle that occurs in varying numbers, shapes, and sizes in the cytoplasm of virtually all eukaryotic cells. It is notably the site of tissue respiration.	chchd3a	6	0.474656
groupIV	29344785	29393052	ENSGACG00000019720	chchd3a	GO:0061617	MICOS complex	Mitochondrial inner membrane complex involved in maintenance of crista junctions, inner membrane architecture, and formation of contact sites to the outer membrane. In Saccharomyces cerevisiae the complex has six subunits: MIC10, MIC12, MIC19, MIC26, MIC27, and MIC60.	chchd3a	6	0.474656
groupIV	29344785	29393052	ENSGACG00000019720	chchd3a	GO:0016020	membrane	A lipid bilayer along with all the proteins and protein complexes embedded in it and attached to it.	chchd3a	6	0.474656
scaffold_27	2268712	2271001	ENSGACG00000000829	chchd4b	GO:0015035	protein-disulfide reductase activity	Catalysis of the reaction: a protein with reduced sulfide groups = a protein with oxidized disulfide bonds.	chchd4b	2	0.455194
scaffold_27	2268712	2271001	ENSGACG00000000829	chchd4b	GO:0045041	protein import into mitochondrial intermembrane space	The import of proteins into the space between the inner and outer mitochondrial membranes.	chchd4b	2	0.455194
scaffold_27	2268712	2271001	ENSGACG00000000829	chchd4b	GO:0005739	mitochondrion	A semiautonomous, self replicating organelle that occurs in varying numbers, shapes, and sizes in the cytoplasm of virtually all eukaryotic cells. It is notably the site of tissue respiration.	chchd4b	2	0.455194
scaffold_27	2268712	2271001	ENSGACG00000000829	chchd4b	GO:0005758	mitochondrial intermembrane space	The region between the inner and outer lipid bilayers of the mitochondrial envelope.	chchd4b	2	0.455194
groupXIX	15712132	15718077	ENSGACG00000012349	chkb				chkb	2	0.40664
groupXI	8667725	8671621	ENSGACG00000010865	chmp6a	GO:0007034	vacuolar transport	The directed movement of substances into, out of or within a vacuole.	chmp6a	1	0.351833
groupXVIII	16117812	16123246	ENSGACG00000013716	ckbb	GO:0016772	transferase activity, transferring phosphorus-containing groups	Catalysis of the transfer of a phosphorus-containing group from one compound (donor) to another (acceptor).	ENSGACG00000013716	1	0.314427
groupXVIII	16117812	16123246	ENSGACG00000013716	ckbb	GO:0016740	transferase activity	Catalysis of the transfer of a group, e.g. a methyl group, glycosyl group, acyl group, phosphorus-containing, or other groups, from one compound (generally regarded as the donor) to another compound (generally regarded as the acceptor). Transferase is the systematic name for any enzyme of EC class 2.	ENSGACG00000013716	1	0.314427
groupXVIII	16117812	16123246	ENSGACG00000013716	ckbb	GO:0016310	phosphorylation	The process of introducing a phosphate group into a molecule, usually with the formation of a phosphoric ester, a phosphoric anhydride or a phosphoric amide.	ENSGACG00000013716	1	0.314427
groupXVIII	16117812	16123246	ENSGACG00000013716	ckbb	GO:0046314	phosphocreatine biosynthetic process	The chemical reactions and pathways resulting in the formation of phosphocreatine, a phosphagen of creatine which is synthesized and broken down by creatine phosphokinase.	ENSGACG00000013716	1	0.314427
groupXVIII	16117812	16123246	ENSGACG00000013716	ckbb	GO:0000166	nucleotide binding	Binding to a nucleotide, any compound consisting of a nucleoside that is esterified with (ortho)phosphate or an oligophosphate at any hydroxyl group on the ribose or deoxyribose.	ENSGACG00000013716	1	0.314427
groupXVIII	16117812	16123246	ENSGACG00000013716	ckbb	GO:0016301	kinase activity	Catalysis of the transfer of a phosphate group, usually from ATP, to a substrate molecule.	ENSGACG00000013716	1	0.314427
groupXVIII	16117812	16123246	ENSGACG00000013716	ckbb	GO:0004111	creatine kinase activity	Catalysis of the reaction: ATP + creatine = N-phosphocreatine + ADP + 2 H+.	ENSGACG00000013716	1	0.314427
groupXVIII	16117812	16123246	ENSGACG00000013716	ckbb	GO:0003824	catalytic activity	Catalysis of a biochemical reaction at physiological temperatures. In biologically catalyzed reactions, the reactants are known as substrates, and the catalysts are naturally occurring macromolecular substances known as enzymes. Enzymes possess specific binding sites for substrates, and are usually composed wholly or largely of protein, but RNA that has catalytic activity (ribozyme) is often also…	ENSGACG00000013716	1	0.314427
groupXVIII	16117812	16123246	ENSGACG00000013716	ckbb	GO:0005524	ATP binding	Binding to ATP, adenosine 5'-triphosphate, a universally important coenzyme and enzyme regulator.	ENSGACG00000013716	1	0.314427
groupI	1594281	1664168	ENSGACG00000005585	CLSTN2	GO:0042988	X11-like protein binding	Binding to X11-like protein, a neuron-specific adaptor protein.	CLSTN2	1	0.292385
groupI	1594281	1664168	ENSGACG00000005585	CLSTN2	GO:0045202	synapse	The junction between an axon of one neuron and a dendrite of another neuron, a muscle fiber or a glial cell. As the axon approaches the synapse it enlarges into a specialized structure, the presynaptic terminal bouton, which contains mitochondria and synaptic vesicles. At the tip of the terminal bouton is the presynaptic membrane; facing it, and separated from it by a minute cleft (the synaptic c…	CLSTN2	1	0.292385
groupI	1594281	1664168	ENSGACG00000005585	CLSTN2	GO:0045211	postsynaptic membrane	A specialized area of membrane facing the presynaptic membrane on the tip of the nerve ending and separated from it by a minute cleft (the synaptic cleft). Neurotransmitters cross the synaptic cleft and transmit the signal to the postsynaptic membrane.	CLSTN2	1	0.292385
groupI	1594281	1664168	ENSGACG00000005585	CLSTN2	GO:0016020	membrane	A lipid bilayer along with all the proteins and protein complexes embedded in it and attached to it.	CLSTN2	1	0.292385
groupI	1594281	1664168	ENSGACG00000005585	CLSTN2	GO:0019894	kinesin binding	Interacting selectively and non-covalently and stoichiometrically with kinesin, a member of a superfamily of microtubule-based motor proteins that perform force-generating tasks such as organelle transport and chromosome segregation.	CLSTN2	1	0.292385
groupI	1594281	1664168	ENSGACG00000005585	CLSTN2	GO:0007156	homophilic cell adhesion via plasma membrane adhesion molecules	The attachment of a plasma membrane adhesion molecule in one cell to an identical molecule in an adjacent cell.	CLSTN2	1	0.292385
groupI	1594281	1664168	ENSGACG00000005585	CLSTN2	GO:0000139	Golgi membrane	The lipid bilayer surrounding any of the compartments of the Golgi apparatus.	CLSTN2	1	0.292385
groupI	1594281	1664168	ENSGACG00000005585	CLSTN2	GO:0005789	endoplasmic reticulum membrane	The lipid bilayer surrounding the endoplasmic reticulum.	CLSTN2	1	0.292385
groupI	1594281	1664168	ENSGACG00000005585	CLSTN2	GO:0005509	calcium ion binding	Binding to a calcium ion (Ca2+).	CLSTN2	1	0.292385
groupI	1594281	1664168	ENSGACG00000005585	CLSTN2	GO:0001540	amyloid-beta binding	Binding to an amyloid-beta peptide/protein.	CLSTN2	1	0.292385
groupXX	11592251	11605712	ENSGACG00000009910	clstn3	GO:0042988	X11-like protein binding	Binding to X11-like protein, a neuron-specific adaptor protein.	clstn3	2	0.423542
groupXX	11592251	11605712	ENSGACG00000009910	clstn3	GO:0045202	synapse	The junction between an axon of one neuron and a dendrite of another neuron, a muscle fiber or a glial cell. As the axon approaches the synapse it enlarges into a specialized structure, the presynaptic terminal bouton, which contains mitochondria and synaptic vesicles. At the tip of the terminal bouton is the presynaptic membrane; facing it, and separated from it by a minute cleft (the synaptic c…	clstn3	2	0.423542
groupXX	11592251	11605712	ENSGACG00000009910	clstn3	GO:0045211	postsynaptic membrane	A specialized area of membrane facing the presynaptic membrane on the tip of the nerve ending and separated from it by a minute cleft (the synaptic cleft). Neurotransmitters cross the synaptic cleft and transmit the signal to the postsynaptic membrane.	clstn3	2	0.423542
groupXX	11592251	11605712	ENSGACG00000009910	clstn3	GO:0016020	membrane	A lipid bilayer along with all the proteins and protein complexes embedded in it and attached to it.	clstn3	2	0.423542
groupXX	11592251	11605712	ENSGACG00000009910	clstn3	GO:0019894	kinesin binding	Interacting selectively and non-covalently and stoichiometrically with kinesin, a member of a superfamily of microtubule-based motor proteins that perform force-generating tasks such as organelle transport and chromosome segregation.	clstn3	2	0.423542
groupXX	11592251	11605712	ENSGACG00000009910	clstn3	GO:0007156	homophilic cell adhesion via plasma membrane adhesion molecules	The attachment of a plasma membrane adhesion molecule in one cell to an identical molecule in an adjacent cell.	clstn3	2	0.423542
groupXX	11592251	11605712	ENSGACG00000009910	clstn3	GO:0000139	Golgi membrane	The lipid bilayer surrounding any of the compartments of the Golgi apparatus.	clstn3	2	0.423542
groupXX	11592251	11605712	ENSGACG00000009910	clstn3	GO:0005789	endoplasmic reticulum membrane	The lipid bilayer surrounding the endoplasmic reticulum.	clstn3	2	0.423542
groupXX	11592251	11605712	ENSGACG00000009910	clstn3	GO:0005509	calcium ion binding	Binding to a calcium ion (Ca2+).	clstn3	2	0.423542
groupXX	11592251	11605712	ENSGACG00000009910	clstn3	GO:0001540	amyloid-beta binding	Binding to an amyloid-beta peptide/protein.	clstn3	2	0.423542
groupXVIII	6499487	6507467	ENSGACG00000007631	clu	GO:0005634	nucleus	A membrane-bounded organelle of eukaryotic cells in which chromosomes are housed and replicated. In most cells, the nucleus contains all of the cell's chromosomes except the organellar chromosomes, and is the site of RNA synthesis and processing. In some species, or in specialized cell types, RNA metabolism or DNA replication may be absent.	clu	6	0.517476
groupXVIII	6499487	6507467	ENSGACG00000007631	clu	GO:0005739	mitochondrion	A semiautonomous, self replicating organelle that occurs in varying numbers, shapes, and sizes in the cytoplasm of virtually all eukaryotic cells. It is notably the site of tissue respiration.	clu	6	0.517476
groupXVIII	6499487	6507467	ENSGACG00000007631	clu	GO:0031966	mitochondrial membrane	Either of the lipid bilayers that surround the mitochondrion and form the mitochondrial envelope.	clu	6	0.517476
groupXVIII	6499487	6507467	ENSGACG00000007631	clu	GO:0016020	membrane	A lipid bilayer along with all the proteins and protein complexes embedded in it and attached to it.	clu	6	0.517476
groupXVIII	6499487	6507467	ENSGACG00000007631	clu	GO:0005576	extracellular region	The space external to the outermost structure of a cell. For cells without external protective or external encapsulating structures this refers to space outside of the plasma membrane. This term covers the host cell environment outside an intracellular parasite.	clu	6	0.517476
groupXVIII	6499487	6507467	ENSGACG00000007631	clu	GO:0005783	endoplasmic reticulum	The irregular network of unit membranes, visible only by electron microscopy, that occurs in the cytoplasm of many eukaryotic cells. The membranes form a complex meshwork of tubular channels, which are often expanded into slitlike cavities called cisternae. The ER takes two forms, rough (or granular), with ribosomes adhering to the outer surface, and smooth (with no ribosomes attached).	clu	6	0.517476
groupXVIII	6499487	6507467	ENSGACG00000007631	clu	GO:0005829	cytosol	The part of the cytoplasm that does not contain organelles but which does contain other particulate matter, such as protein complexes.	clu	6	0.517476
groupXVIII	6499487	6507467	ENSGACG00000007631	clu	GO:0031410	cytoplasmic vesicle	A vesicle found in the cytoplasm of a cell.	clu	6	0.517476
groupXVIII	6499487	6507467	ENSGACG00000007631	clu	GO:0005737	cytoplasm	The contents of a cell excluding the plasma membrane and nucleus, but including other subcellular structures.	clu	6	0.517476
groupXVIII	6499487	6507467	ENSGACG00000007631	clu	GO:0042583	chromaffin granule	Specialized secretory vesicle found in the cells of adrenal glands and various other organs, which is concerned with the synthesis, storage, metabolism, and secretion of epinephrine and norepinephrine.	clu	6	0.517476
groupXIX	18023897	18029821	ENSGACG00000013517	cnot2	GO:2000036	regulation of stem cell population maintenance	Any process that modulates the frequency, rate or extent of stem cell population maintenance.	cnot2	1	0.348861
groupXIX	18023897	18029821	ENSGACG00000013517	cnot2	GO:0006355	regulation of DNA-templated transcription	Any process that modulates the frequency, rate or extent of cellular DNA-templated transcription.	cnot2	1	0.348861
groupXIX	18023897	18029821	ENSGACG00000013517	cnot2	GO:0030015	CCR4-NOT core complex	The core of the CCR4-NOT complex. In Saccharomyces the CCR4-NOT core complex comprises Ccr4p, Caf1p, Caf40p, Caf130p, Not1p, Not2p, Not3p, Not4p, and Not5p.	cnot2	1	0.348861
groupXIV	9970521	10134901	ENSGACG00000017859	cntfr	GO:0005515	protein binding	Binding to a protein.	cntfr	8	0.376611
groupXIV	9970521	10134901	ENSGACG00000017859	cntfr	GO:0048680	positive regulation of axon regeneration	Any process that activates, maintains or increases the rate of axon regeneration.	cntfr	8	0.376611
groupXIV	9970521	10134901	ENSGACG00000017859	cntfr	GO:0016020	membrane	A lipid bilayer along with all the proteins and protein complexes embedded in it and attached to it.	cntfr	8	0.376611
groupXIV	9970521	10134901	ENSGACG00000017859	cntfr	GO:0019221	cytokine-mediated signaling pathway	The series of molecular signals initiated by the binding of a cytokine to a receptor on the surface of a cell, and ending with the regulation of a downstream cellular process, e.g. transcription.	cntfr	8	0.376611
groupXIV	9970521	10134901	ENSGACG00000017859	cntfr	GO:0004896	cytokine receptor activity	Combining with a cytokine and transmitting the signal from one side of the membrane to the other to initiate a change in cell activity.	cntfr	8	0.376611
groupXIX	5819632	5865968	ENSGACG00000004129	CNTN1	GO:0005515	protein binding	Binding to a protein.	CNTN1	1	0.615933
groupXIX	5819632	5865968	ENSGACG00000004129	CNTN1	GO:0016020	membrane	A lipid bilayer along with all the proteins and protein complexes embedded in it and attached to it.	CNTN1	1	0.615933
groupI	14891787	14942346	ENSGACG00000012176	cntn5	GO:0005515	protein binding	Binding to a protein.	cntn5	1	0.306774
groupI	14891787	14942346	ENSGACG00000012176	cntn5	GO:0016020	membrane	A lipid bilayer along with all the proteins and protein complexes embedded in it and attached to it.	cntn5	1	0.306774
groupXXI	5283848	5560806	ENSGACG00000002461	CNTNAP2	GO:0032101	regulation of response to external stimulus	Any process that modulates the frequency, rate or extent of a response to an external stimulus.	CNTNAP2	34	0.481232
groupXXI	5283848	5560806	ENSGACG00000002461	CNTNAP2	GO:0033010	paranodal junction	A highly specialized cell-cell junction found in vertebrates, which forms between a neuron and a glial cell, and has structural similarity to Drosophila septate junctions. It flanks the node of Ranvier in myelinated nerve and electrically isolates the myelinated from unmyelinated nerve segments and physically separates the voltage-gated sodium channels at the node from the cluster of potassium ch…	CNTNAP2	34	0.481232
groupXXI	5283848	5560806	ENSGACG00000002461	CNTNAP2	GO:0016020	membrane	A lipid bilayer along with all the proteins and protein complexes embedded in it and attached to it.	CNTNAP2	34	0.481232
groupXXI	5283848	5560806	ENSGACG00000002461	CNTNAP2	GO:0110165	cellular anatomical entity	A part of a cellular organism that is either an immaterial entity or a material entity with granularity above the level of a protein complex but below that of an anatomical system. Or, a substance produced by a cellular organism with granularity above the level of a protein complex.	CNTNAP2	34	0.481232
groupXXI	5283848	5560806	ENSGACG00000002461	CNTNAP2	GO:0070161	anchoring junction	A cell junction that mechanically attaches a cell (and its cytoskeleton) to neighboring cells or to the extracellular matrix.	CNTNAP2	34	0.481232
groupXXI	5283848	5560806	ENSGACG00000002461	CNTNAP2	GO:0048856	anatomical structure development	The biological process whose specific outcome is the progression of an anatomical structure from an initial condition to its mature state. This process begins with the formation of the structure and ends with the mature structure, whatever form that may be including its natural destruction. An anatomical structure is any biological entity that occupies space and is distinguished from its surround…	CNTNAP2	34	0.481232
groupIV	23142370	23182193	ENSGACG00000019242	COG5	GO:0016020	membrane	A lipid bilayer along with all the proteins and protein complexes embedded in it and attached to it.	COG5	8	0.397244
groupIV	23142370	23182193	ENSGACG00000019242	COG5	GO:0006891	intra-Golgi vesicle-mediated transport	The directed movement of substances within the Golgi, mediated by small transport vesicles. These either fuse with the cis-Golgi or with each other to form the membrane stacks known as the cis-Golgi reticulum (network).	COG5	8	0.397244
groupIV	23142370	23182193	ENSGACG00000019242	COG5	GO:0017119	Golgi transport complex	A multisubunit tethering complex of the CATCHR family (complexes associated with tethering containing helical rods) that has a role in tethering vesicles to the Golgi prior to fusion. Composed of 8 subunits COG1-8.	COG5	8	0.397244
groupIV	23142370	23182193	ENSGACG00000019242	COG5	GO:0005794	Golgi apparatus	A membrane-bound cytoplasmic organelle of the endomembrane system that further processes the core oligosaccharides (e.g. N-glycans) added to proteins in the endoplasmic reticulum and packages them into membrane-bound vesicles. The Golgi apparatus operates at the intersection of the secretory, lysosomal, and endocytic pathways.	COG5	8	0.397244
groupXXI	2284663	2348953	ENSGACG00000002031	col11a1a	GO:0030903	notochord development	The process whose specific outcome is the progression of the notochord over time, from its formation to the mature structure. The notochord is a mesoderm-derived structure located ventral of the developing nerve cord. In vertebrates, the notochord serves as a core around which other mesodermal cells form the vertebrae. In the most primitive chordates, which lack vertebrae, the notochord persists …	col11a1a	4	0.318458
groupXXI	2284663	2348953	ENSGACG00000002031	col11a1a	GO:0005201	extracellular matrix structural constituent	The action of a molecule that contributes to the structural integrity of the extracellular matrix.	col11a1a	4	0.318458
groupXXI	2284663	2348953	ENSGACG00000002031	col11a1a	GO:0060536	cartilage morphogenesis	The process in which the anatomical structures of cartilage are generated and organized.	col11a1a	4	0.318458
groupXXI	2284663	2348953	ENSGACG00000002031	col11a1a	GO:0051216	cartilage development	The process whose specific outcome is the progression of a cartilage element over time, from its formation to the mature structure. Cartilage elements are skeletal elements that consist of connective tissue dominated by extracellular matrix containing collagen type II and large amounts of proteoglycan, particularly chondroitin sulfate.	col11a1a	4	0.318458
groupIII	11565983	11627261	ENSGACG00000016719	col11a1b	GO:0030903	notochord development	The process whose specific outcome is the progression of the notochord over time, from its formation to the mature structure. The notochord is a mesoderm-derived structure located ventral of the developing nerve cord. In vertebrates, the notochord serves as a core around which other mesodermal cells form the vertebrae. In the most primitive chordates, which lack vertebrae, the notochord persists …	col11a1b	1	0.344994
groupIII	11565983	11627261	ENSGACG00000016719	col11a1b	GO:0005201	extracellular matrix structural constituent	The action of a molecule that contributes to the structural integrity of the extracellular matrix.	col11a1b	1	0.344994
groupXX	7918797	7991098	ENSGACG00000007065	col14a1a	GO:0005515	protein binding	Binding to a protein.	col14a1a	1	0.278532
groupXX	7918797	7991098	ENSGACG00000007065	col14a1a	GO:0005576	extracellular region	The space external to the outermost structure of a cell. For cells without external protective or external encapsulating structures this refers to space outside of the plasma membrane. This term covers the host cell environment outside an intracellular parasite.	col14a1a	1	0.278532
groupXX	7918797	7991098	ENSGACG00000007065	col14a1a	GO:0005581	collagen trimer	A protein complex consisting of three collagen chains assembled into a left-handed triple helix. These trimers typically assemble into higher order structures.	col14a1a	1	0.278532
groupXX	7918797	7991098	ENSGACG00000007065	col14a1a	GO:0110165	cellular anatomical entity	A part of a cellular organism that is either an immaterial entity or a material entity with granularity above the level of a protein complex but below that of an anatomical system. Or, a substance produced by a cellular organism with granularity above the level of a protein complex.	col14a1a	1	0.278532
groupXX	7918797	7991098	ENSGACG00000007065	col14a1a	GO:0070831	basement membrane assembly	The aggregation, arrangement and bonding together of a set of components to form a basement membrane, a part of the extracellular region that consists of a thin layer of dense material found in various animal tissues interposed between the cells and the adjacent connective tissue.	col14a1a	1	0.278532
groupXX	7918797	7991098	ENSGACG00000007065	col14a1a	GO:0005604	basement membrane	A collagen-containing extracellular matrix consisting of a thin layer of dense material found in various animal tissues interposed between the cells and the adjacent connective tissue. It consists of the basal lamina plus an associated layer of reticulin fibers.	col14a1a	1	0.278532
groupXX	7918797	7991098	ENSGACG00000007065	col14a1a				col14a1a	1	0.278532
groupX	10630189	10664614	ENSGACG00000007310	col16a1				ENSGACG00000007310	1	0.30637
groupXXI	5627431	5630858	ENSGACG00000002498	commd3	GO:0006814	sodium ion transport	The directed movement of sodium ions (Na+) into, out of or within a cell, or between cells, by means of some agent such as a transporter or pore.	commd3	1	0.284359
groupIII	3871803	3882364	ENSGACG00000014326	cop1	GO:0061630	ubiquitin protein ligase activity	Catalysis of the transfer of ubiquitin to a substrate protein via the reaction X-ubiquitin + S -> X + S-ubiquitin, where X is either an E2 or E3 enzyme, the X-ubiquitin linkage is a thioester bond, and the S-ubiquitin linkage is an amide bond: an isopeptide bond between the C-terminal glycine of ubiquitin and the epsilon-amino group of lysine residues in the substrate or, in the linear extension …	cop1	1	0.31861
groupIII	3871803	3882364	ENSGACG00000014326	cop1	GO:0005515	protein binding	Binding to a protein.	cop1	1	0.31861
groupIII	3871803	3882364	ENSGACG00000014326	cop1	GO:0046872	metal ion binding	Binding to a metal ion.	cop1	1	0.31861
groupIV	296280	299497	ENSGACG00000016352	cplx2	GO:0019905	syntaxin binding	Binding to a syntaxin, a SNAP receptor involved in the docking of synaptic vesicles at the presynaptic zone of a synapse.	cplx2	2	0.54767
groupIV	296280	299497	ENSGACG00000016352	cplx2	GO:0045202	synapse	The junction between an axon of one neuron and a dendrite of another neuron, a muscle fiber or a glial cell. As the axon approaches the synapse it enlarges into a specialized structure, the presynaptic terminal bouton, which contains mitochondria and synaptic vesicles. At the tip of the terminal bouton is the presynaptic membrane; facing it, and separated from it by a minute cleft (the synaptic c…	cplx2	2	0.54767
groupIV	296280	299497	ENSGACG00000016352	cplx2	GO:0006836	neurotransmitter transport	The directed movement of a neurotransmitter into, out of or within a cell, or between cells, by means of some agent such as a transporter or pore. Neurotransmitters are any chemical substance that is capable of transmitting (or inhibiting the transmission of) a nerve impulse from a neuron to another cell.	cplx2	2	0.54767
groupIV	296280	299497	ENSGACG00000016352	cplx2	GO:0006887	exocytosis	A process of secretion by a cell that results in the release of intracellular molecules (e.g. hormones, matrix proteins) contained within a membrane-bounded vesicle. Exocytosis can occur either by full fusion, when the vesicle collapses into the plasma membrane, or by a kiss-and-run mechanism that involves the formation of a transient contact, a pore, between a granule (for exemple of chromaffin …	cplx2	2	0.54767
groupIV	296280	299497	ENSGACG00000016352	cplx2	GO:0110165	cellular anatomical entity	A part of a cellular organism that is either an immaterial entity or a material entity with granularity above the level of a protein complex but below that of an anatomical system. Or, a substance produced by a cellular organism with granularity above the level of a protein complex.	cplx2	2	0.54767
groupX	8711612	8728967	ENSGACG00000005998	cpne4b	GO:0005544	calcium-dependent phospholipid binding	Binding to a phospholipid, a class of lipids containing phosphoric acid as a mono- or diester, in the presence of calcium.	cpne4b	1	0.334796
groupXII	10316175	10365141	ENSGACG00000008082	cpne5a	GO:0005544	calcium-dependent phospholipid binding	Binding to a phospholipid, a class of lipids containing phosphoric acid as a mono- or diester, in the presence of calcium.	cpne5a	2	0.350373
groupXVII	6457165	6562471	ENSGACG00000007585	cpne5b	GO:0005544	calcium-dependent phospholipid binding	Binding to a phospholipid, a class of lipids containing phosphoric acid as a mono- or diester, in the presence of calcium.	cpne5b	5	0.307359
groupIV	20847498	20890611	ENSGACG00000019027	CPNE8	GO:0005544	calcium-dependent phospholipid binding	Binding to a phospholipid, a class of lipids containing phosphoric acid as a mono- or diester, in the presence of calcium.	CPNE8	24	0.895778
groupXII	2780856	2834630	ENSGACG00000003721	cpne9	GO:0005544	calcium-dependent phospholipid binding	Binding to a phospholipid, a class of lipids containing phosphoric acid as a mono- or diester, in the presence of calcium.	cpne9	1	0.317127
groupXIX	8545104	8556210	ENSGACG00000007393	CRABP1	GO:0008289	lipid binding	Binding to a lipid.	CRABP1	1	0.394297
groupVII	18962839	18965340	ENSGACG00000020462	crebrf	GO:0006986	response to unfolded protein	Any process that results in a change in state or activity of a cell or an organism (in terms of movement, secretion, enzyme production, gene expression, etc.) as a result of an unfolded protein stimulus.	crebrf	3	0.642051
groupVII	18962839	18965340	ENSGACG00000020462	crebrf	GO:0006355	regulation of DNA-templated transcription	Any process that modulates the frequency, rate or extent of cellular DNA-templated transcription.	crebrf	3	0.642051
groupVII	18962839	18965340	ENSGACG00000020462	crebrf	GO:0005634	nucleus	A membrane-bounded organelle of eukaryotic cells in which chromosomes are housed and replicated. In most cells, the nucleus contains all of the cell's chromosomes except the organellar chromosomes, and is the site of RNA synthesis and processing. In some species, or in specialized cell types, RNA metabolism or DNA replication may be absent.	crebrf	3	0.642051
groupVII	18962839	18965340	ENSGACG00000020462	crebrf	GO:0003700	DNA-binding transcription factor activity	A transcription regulator activity that modulates transcription of gene sets via selective and non-covalent binding to a specific double-stranded genomic DNA sequence (sometimes referred to as a motif) within a cis-regulatory region. Regulatory regions include promoters (proximal and distal) and enhancers. Genes are transcriptional units, and include bacterial operons.	crebrf	3	0.642051
groupIV	20205477	20208639	ENSGACG00000019005	creld2	GO:0005509	calcium ion binding	Binding to a calcium ion (Ca2+).	creld2	1	0.299306
groupII	13035298	13239947	ENSGACG00000016050	CSMD1	GO:0016020	membrane	A lipid bilayer along with all the proteins and protein complexes embedded in it and attached to it.	CSMD1	7	0.403519
groupX	5549149	5742920	ENSGACG00000003938	csmd3a	GO:0016020	membrane	A lipid bilayer along with all the proteins and protein complexes embedded in it and attached to it.	si:ch211-236p22.1	16	0.374864
groupXX	5843406	5955450	ENSGACG00000006307	csmd3a	GO:0016020	membrane	A lipid bilayer along with all the proteins and protein complexes embedded in it and attached to it.	ENSGACG00000006307	2	0.470042
groupXIX	8631236	8648610	ENSGACG00000007480	cspg4	GO:0016020	membrane	A lipid bilayer along with all the proteins and protein complexes embedded in it and attached to it.	cspg4	2	0.350764
groupX	8748416	8756789	ENSGACG00000006031	cspg5b	GO:0007399	nervous system development	The process whose specific outcome is the progression of nervous tissue over time, from its formation to its mature state.	cspg5b	2	0.328034
groupX	8748416	8756789	ENSGACG00000006031	cspg5b	GO:0016020	membrane	A lipid bilayer along with all the proteins and protein complexes embedded in it and attached to it.	cspg5b	2	0.328034
groupIV	13527626	13591025	ENSGACG00000018391	ctnna1	GO:0001894	tissue homeostasis	A homeostatic process involved in the maintenance of an internal steady state within a defined tissue of an organism, including control of cellular proliferation and death and control of metabolic function.	ctnna1	3	0.388289
groupIV	13527626	13591025	ENSGACG00000018391	ctnna1	GO:0005198	structural molecule activity	The action of a molecule that contributes to the structural integrity of a complex.	ctnna1	3	0.388289
groupIV	13527626	13591025	ENSGACG00000018391	ctnna1	GO:0005886	plasma membrane	The membrane surrounding a cell that separates the cell from its external environment. It consists of a phospholipid bilayer and associated proteins.	ctnna1	3	0.388289
groupIV	13527626	13591025	ENSGACG00000018391	ctnna1	GO:0005902	microvillus	Thin cylindrical membrane-covered projections on the surface of an animal cell containing a core bundle of actin filaments. Present in especially large numbers on the absorptive surface of intestinal cells.	ctnna1	3	0.388289
groupIV	13527626	13591025	ENSGACG00000018391	ctnna1	GO:0016020	membrane	A lipid bilayer along with all the proteins and protein complexes embedded in it and attached to it.	ctnna1	3	0.388289
groupIV	13527626	13591025	ENSGACG00000018391	ctnna1	GO:0005737	cytoplasm	The contents of a cell excluding the plasma membrane and nucleus, but including other subcellular structures.	ctnna1	3	0.388289
groupIV	13527626	13591025	ENSGACG00000018391	ctnna1	GO:0110165	cellular anatomical entity	A part of a cellular organism that is either an immaterial entity or a material entity with granularity above the level of a protein complex but below that of an anatomical system. Or, a substance produced by a cellular organism with granularity above the level of a protein complex.	ctnna1	3	0.388289
groupIV	13527626	13591025	ENSGACG00000018391	ctnna1	GO:0005938	cell cortex	The region of a cell that lies just beneath the plasma membrane and often, but not always, contains a network of actin filaments and associated proteins.	ctnna1	3	0.388289
groupIV	13527626	13591025	ENSGACG00000018391	ctnna1	GO:0007155	cell adhesion	The attachment of a cell, either to another cell or to an underlying substrate such as the extracellular matrix, via cell adhesion molecules.	ctnna1	3	0.388289
groupIV	13527626	13591025	ENSGACG00000018391	ctnna1	GO:0016342	catenin complex	Complex of peripheral cytoplasmic proteins (alpha-, beta- and gamma-catenin) that interact with the cytoplasmic region of uvomorulin/E-cadherin to connect it to the actin cytoskeleton.	ctnna1	3	0.388289
groupIV	13527626	13591025	ENSGACG00000018391	ctnna1	GO:0045296	cadherin binding	Binding to cadherin, a type I membrane protein involved in cell adhesion.	ctnna1	3	0.388289
groupIV	13527626	13591025	ENSGACG00000018391	ctnna1	GO:0070161	anchoring junction	A cell junction that mechanically attaches a cell (and its cytoskeleton) to neighboring cells or to the extracellular matrix.	ctnna1	3	0.388289
groupIV	13527626	13591025	ENSGACG00000018391	ctnna1	GO:0005912	adherens junction	A cell-cell junction composed of the epithelial cadherin-catenin complex. The epithelial cadherins, or E-cadherins, of each interacting cell extend through the plasma membrane into the extracellular space and bind to each other. The E-cadherins bind to catenins on the cytoplasmic side of the membrane, where the E-cadherin-catenin complex binds to cytoskeletal components and regulatory and signali…	ctnna1	3	0.388289
groupIV	13527626	13591025	ENSGACG00000018391	ctnna1	GO:0051015	actin filament binding	Binding to an actin filament, also known as F-actin, a helical filamentous polymer of globular G-actin subunits.	ctnna1	3	0.388289
groupIV	13527626	13591025	ENSGACG00000018391	ctnna1	GO:0015629	actin cytoskeleton	The part of the cytoskeleton (the internal framework of a cell) composed of actin and associated proteins. Includes actin cytoskeleton-associated complexes.	ctnna1	3	0.388289
groupIX	9146194	9348453	ENSGACG00000017985	ctnna2	GO:0005198	structural molecule activity	The action of a molecule that contributes to the structural integrity of a complex.	ctnna2	27	0.364152
groupIX	9146194	9348453	ENSGACG00000017985	ctnna2	GO:0005886	plasma membrane	The membrane surrounding a cell that separates the cell from its external environment. It consists of a phospholipid bilayer and associated proteins.	ctnna2	27	0.364152
groupIX	9146194	9348453	ENSGACG00000017985	ctnna2	GO:0016020	membrane	A lipid bilayer along with all the proteins and protein complexes embedded in it and attached to it.	ctnna2	27	0.364152
groupIX	9146194	9348453	ENSGACG00000017985	ctnna2	GO:0005737	cytoplasm	The contents of a cell excluding the plasma membrane and nucleus, but including other subcellular structures.	ctnna2	27	0.364152
groupIX	9146194	9348453	ENSGACG00000017985	ctnna2	GO:0110165	cellular anatomical entity	A part of a cellular organism that is either an immaterial entity or a material entity with granularity above the level of a protein complex but below that of an anatomical system. Or, a substance produced by a cellular organism with granularity above the level of a protein complex.	ctnna2	27	0.364152
groupIX	9146194	9348453	ENSGACG00000017985	ctnna2	GO:0007155	cell adhesion	The attachment of a cell, either to another cell or to an underlying substrate such as the extracellular matrix, via cell adhesion molecules.	ctnna2	27	0.364152
groupIX	9146194	9348453	ENSGACG00000017985	ctnna2	GO:0045296	cadherin binding	Binding to cadherin, a type I membrane protein involved in cell adhesion.	ctnna2	27	0.364152
groupIX	9146194	9348453	ENSGACG00000017985	ctnna2	GO:0070161	anchoring junction	A cell junction that mechanically attaches a cell (and its cytoskeleton) to neighboring cells or to the extracellular matrix.	ctnna2	27	0.364152
groupIX	9146194	9348453	ENSGACG00000017985	ctnna2	GO:0005912	adherens junction	A cell-cell junction composed of the epithelial cadherin-catenin complex. The epithelial cadherins, or E-cadherins, of each interacting cell extend through the plasma membrane into the extracellular space and bind to each other. The E-cadherins bind to catenins on the cytoplasmic side of the membrane, where the E-cadherin-catenin complex binds to cytoskeletal components and regulatory and signali…	ctnna2	27	0.364152
groupIX	9146194	9348453	ENSGACG00000017985	ctnna2	GO:0051015	actin filament binding	Binding to an actin filament, also known as F-actin, a helical filamentous polymer of globular G-actin subunits.	ctnna2	27	0.364152
groupIX	9146194	9348453	ENSGACG00000017985	ctnna2	GO:0015629	actin cytoskeleton	The part of the cytoskeleton (the internal framework of a cell) composed of actin and associated proteins. Includes actin cytoskeleton-associated complexes.	ctnna2	27	0.364152
groupIV	9387103	9394353	ENSGACG00000017846	CTNND1	GO:0005515	protein binding	Binding to a protein.	CTNND1	2	0.316816
groupIV	9387103	9394353	ENSGACG00000017846	CTNND1	GO:0098609	cell-cell adhesion	The attachment of one cell to another cell via adhesion molecules.	CTNND1	2	0.316816
groupIV	9387103	9394353	ENSGACG00000017846	CTNND1	GO:0007155	cell adhesion	The attachment of a cell, either to another cell or to an underlying substrate such as the extracellular matrix, via cell adhesion molecules.	CTNND1	2	0.316816
groupXXI	4512532	4571118	ENSGACG00000002390	ctnnd2a	GO:0005515	protein binding	Binding to a protein.	ctnnd2a	15	0.535237
groupXXI	4512532	4571118	ENSGACG00000002390	ctnnd2a	GO:0098609	cell-cell adhesion	The attachment of one cell to another cell via adhesion molecules.	ctnnd2a	15	0.535237
groupXXI	4512532	4571118	ENSGACG00000002390	ctnnd2a	GO:0007155	cell adhesion	The attachment of a cell, either to another cell or to an underlying substrate such as the extracellular matrix, via cell adhesion molecules.	ctnnd2a	15	0.535237
groupX	5305887	5309240	ENSGACG00000003898	ctss1	GO:0006508	proteolysis	The hydrolysis of proteins into smaller polypeptides and/or amino acids by cleavage of their peptide bonds.	ctss1	1	0.314175
groupX	5305887	5309240	ENSGACG00000003898	ctss1	GO:0008233	peptidase activity	Catalysis of the hydrolysis of a peptide bond. A peptide bond is a covalent bond formed when the carbon atom from the carboxyl group of one amino acid shares electrons with the nitrogen atom from the amino group of a second amino acid.	ctss1	1	0.314175
groupX	5305887	5309240	ENSGACG00000003898	ctss1	GO:0016787	hydrolase activity	Catalysis of the hydrolysis of various bonds, e.g. C-O, C-N, C-C, phosphoric anhydride bonds, etc.	ctss1	1	0.314175
groupX	5305887	5309240	ENSGACG00000003898	ctss1	GO:0008234	cysteine-type peptidase activity	Catalysis of the hydrolysis of peptide bonds in a polypeptide chain by a mechanism in which the sulfhydryl group of a cysteine residue at the active center acts as a nucleophile.	ctss1	1	0.314175
groupI	9866672	9916497	ENSGACG00000009915	cux1a	GO:0006357	regulation of transcription by RNA polymerase II	Any process that modulates the frequency, rate or extent of transcription mediated by RNA polymerase II.	cux1a	3	0.355972
groupI	9866672	9916497	ENSGACG00000009915	cux1a	GO:0006355	regulation of DNA-templated transcription	Any process that modulates the frequency, rate or extent of cellular DNA-templated transcription.	cux1a	3	0.355972
groupI	9866672	9916497	ENSGACG00000009915	cux1a	GO:0005634	nucleus	A membrane-bounded organelle of eukaryotic cells in which chromosomes are housed and replicated. In most cells, the nucleus contains all of the cell's chromosomes except the organellar chromosomes, and is the site of RNA synthesis and processing. In some species, or in specialized cell types, RNA metabolism or DNA replication may be absent.	cux1a	3	0.355972
groupI	9866672	9916497	ENSGACG00000009915	cux1a	GO:0000981	DNA-binding transcription factor activity, RNA polymerase II-specific	A DNA-binding transcription factor activity that modulates the transcription of specific gene sets transcribed by RNA polymerase II.	cux1a	3	0.355972
groupI	9866672	9916497	ENSGACG00000009915	cux1a	GO:0003677	DNA binding	Any molecular function by which a gene product interacts selectively and non-covalently with DNA (deoxyribonucleic acid).	cux1a	3	0.355972
groupI	6774853	6788674	ENSGACG00000008165	cwf19l2				cwf19l2	4	0.583505
groupX	11133936	11135004	ENSGACG00000007404	cx30.9	GO:0005886	plasma membrane	The membrane surrounding a cell that separates the cell from its external environment. It consists of a phospholipid bilayer and associated proteins.	cx30.9	1	0.340667
groupX	11133936	11135004	ENSGACG00000007404	cx30.9	GO:0016020	membrane	A lipid bilayer along with all the proteins and protein complexes embedded in it and attached to it.	cx30.9	1	0.340667
groupX	11133936	11135004	ENSGACG00000007404	cx30.9	GO:0005921	gap junction	A cell-cell junction composed of pannexins or innexins and connexins, two different families of channel-forming proteins.	cx30.9	1	0.340667
groupX	11133936	11135004	ENSGACG00000007404	cx30.9	GO:0005922	connexin complex	An assembly of six molecules of connexin, made in the Golgi apparatus and subsequently transported to the plasma membrane, where docking of two connexons on apposed plasma membranes across the extracellular space forms a gap junction.	cx30.9	1	0.340667
groupX	11133936	11135004	ENSGACG00000007404	cx30.9	GO:0007154	cell communication	Any process that mediates interactions between a cell and its surroundings. Encompasses interactions such as signaling or attachment between one cell and another cell, between a cell and an extracellular matrix, or between a cell and any other aspect of its environment.	cx30.9	1	0.340667
groupX	11133936	11135004	ENSGACG00000007404	cx30.9	GO:0070161	anchoring junction	A cell junction that mechanically attaches a cell (and its cytoskeleton) to neighboring cells or to the extracellular matrix.	cx30.9	1	0.340667
groupIV	14529767	14543116	ENSGACG00000018487	cyfip2	GO:0001964	startle response	An action or movement due to the application of a sudden unexpected stimulus.	cyfip2	2	0.305453
groupIV	14529767	14543116	ENSGACG00000018487	cyfip2	GO:0031267	small GTPase binding	Binding to a small monomeric GTPase.	cyfip2	2	0.305453
groupIV	14529767	14543116	ENSGACG00000018487	cyfip2	GO:0031290	retinal ganglion cell axon guidance	The process in which the migration of an axon growth cone of a retinal ganglion cell (RGC) is directed to its target in the brain in response to a combination of attractive and repulsive cues.	cyfip2	2	0.305453
groupIV	14529767	14543116	ENSGACG00000018487	cyfip2	GO:0010842	retina layer formation	The process in which the vertebrate retina is organized into three laminae: the outer nuclear layer (ONL), which contains photoreceptor nuclei; the inner nuclear layer (INL), which contains amacrine, bipolar and horizontal cells; and the retinal ganglion cell (RGC) layer. Between the inner and outer nuclear layers, the outer plexiform layer (OPL) contains connections between the photoreceptors an…	cyfip2	2	0.305453
groupIV	14529767	14543116	ENSGACG00000018487	cyfip2	GO:0030833	regulation of actin filament polymerization	Any process that modulates the frequency, rate or extent of the assembly of actin filaments by the addition of actin monomers to a filament.	cyfip2	2	0.305453
groupIV	14529767	14543116	ENSGACG00000018487	cyfip2	GO:0005737	cytoplasm	The contents of a cell excluding the plasma membrane and nucleus, but including other subcellular structures.	cyfip2	2	0.305453
groupII	6502186	6507763	ENSGACG00000015251	cyp27c1	GO:0016705	oxidoreductase activity, acting on paired donors, with incorporation or reduction of molecular oxygen	Catalysis of an oxidation-reduction (redox) reaction in which hydrogen or electrons are transferred from each of two donors, and molecular oxygen is reduced or incorporated into a donor.	cyp27c1	2	0.868535
groupII	6502186	6507763	ENSGACG00000015251	cyp27c1	GO:0016491	oxidoreductase activity	Catalysis of an oxidation-reduction (redox) reaction, a reversible chemical reaction in which the oxidation state of an atom or atoms within a molecule is altered. One substrate acts as a hydrogen or electron donor and becomes oxidized, while the other acts as hydrogen or electron acceptor and becomes reduced.	cyp27c1	2	0.868535
groupII	6502186	6507763	ENSGACG00000015251	cyp27c1	GO:0004497	monooxygenase activity	Catalysis of the incorporation of one atom from molecular oxygen into a compound and the reduction of the other atom of oxygen to water.	cyp27c1	2	0.868535
groupII	6502186	6507763	ENSGACG00000015251	cyp27c1	GO:0046872	metal ion binding	Binding to a metal ion.	cyp27c1	2	0.868535
groupII	6502186	6507763	ENSGACG00000015251	cyp27c1	GO:0005506	iron ion binding	Binding to an iron (Fe) ion.	cyp27c1	2	0.868535
groupII	6502186	6507763	ENSGACG00000015251	cyp27c1	GO:0020037	heme binding	Binding to a heme, a compound composed of iron complexed in a porphyrin (tetrapyrrole) ring.	cyp27c1	2	0.868535
groupXX	17788444	17794023	ENSGACG00000013953	cyp4t8	GO:0016705	oxidoreductase activity, acting on paired donors, with incorporation or reduction of molecular oxygen	Catalysis of an oxidation-reduction (redox) reaction in which hydrogen or electrons are transferred from each of two donors, and molecular oxygen is reduced or incorporated into a donor.	cyp4t8	3	0.413581
groupXX	17788444	17794023	ENSGACG00000013953	cyp4t8	GO:0016491	oxidoreductase activity	Catalysis of an oxidation-reduction (redox) reaction, a reversible chemical reaction in which the oxidation state of an atom or atoms within a molecule is altered. One substrate acts as a hydrogen or electron donor and becomes oxidized, while the other acts as hydrogen or electron acceptor and becomes reduced.	cyp4t8	3	0.413581
groupXX	17788444	17794023	ENSGACG00000013953	cyp4t8	GO:0004497	monooxygenase activity	Catalysis of the incorporation of one atom from molecular oxygen into a compound and the reduction of the other atom of oxygen to water.	cyp4t8	3	0.413581
groupXX	17788444	17794023	ENSGACG00000013953	cyp4t8	GO:0046872	metal ion binding	Binding to a metal ion.	cyp4t8	3	0.413581
groupXX	17788444	17794023	ENSGACG00000013953	cyp4t8	GO:0005506	iron ion binding	Binding to an iron (Fe) ion.	cyp4t8	3	0.413581
groupXX	17788444	17794023	ENSGACG00000013953	cyp4t8	GO:0020037	heme binding	Binding to a heme, a compound composed of iron complexed in a porphyrin (tetrapyrrole) ring.	cyp4t8	3	0.413581
groupX	6444050	6447473	ENSGACG00000004161	cyp51	GO:0008398	sterol 14-demethylase activity	Catalysis of the reaction: a 14alpha-methyl steroid + 3 O2 + 3 reduced [NADPH-hemoprotein reductase] = a delta14 steroid + formate + 4 H+ + 4 H2O + 3 oxidized [NADPH-hemoprotein reductase].	cyp51	7	0.320607
groupX	6444050	6447473	ENSGACG00000004161	cyp51	GO:0001878	response to yeast	Any process that results in a change in state or activity of a cell or an organism (in terms of movement, secretion, enzyme production, gene expression, etc.) as a result of a stimulus from a yeast species.	cyp51	7	0.320607
groupX	6444050	6447473	ENSGACG00000004161	cyp51	GO:0016705	oxidoreductase activity, acting on paired donors, with incorporation or reduction of molecular oxygen	Catalysis of an oxidation-reduction (redox) reaction in which hydrogen or electrons are transferred from each of two donors, and molecular oxygen is reduced or incorporated into a donor.	cyp51	7	0.320607
groupX	6444050	6447473	ENSGACG00000004161	cyp51	GO:0016491	oxidoreductase activity	Catalysis of an oxidation-reduction (redox) reaction, a reversible chemical reaction in which the oxidation state of an atom or atoms within a molecule is altered. One substrate acts as a hydrogen or electron donor and becomes oxidized, while the other acts as hydrogen or electron acceptor and becomes reduced.	cyp51	7	0.320607
groupX	6444050	6447473	ENSGACG00000004161	cyp51	GO:0004497	monooxygenase activity	Catalysis of the incorporation of one atom from molecular oxygen into a compound and the reduction of the other atom of oxygen to water.	cyp51	7	0.320607
groupX	6444050	6447473	ENSGACG00000004161	cyp51	GO:0046872	metal ion binding	Binding to a metal ion.	cyp51	7	0.320607
groupX	6444050	6447473	ENSGACG00000004161	cyp51	GO:0005506	iron ion binding	Binding to an iron (Fe) ion.	cyp51	7	0.320607
groupX	6444050	6447473	ENSGACG00000004161	cyp51	GO:0020037	heme binding	Binding to a heme, a compound composed of iron complexed in a porphyrin (tetrapyrrole) ring.	cyp51	7	0.320607
groupIII	10029934	10050464	ENSGACG00000016314	dab1b				dab1b	11	0.361253
groupXIV	13471016	13596610	ENSGACG00000018284	dcc	GO:0005515	protein binding	Binding to a protein.	dcc	2	0.331913
groupXIV	13471016	13596610	ENSGACG00000018284	dcc	GO:0016020	membrane	A lipid bilayer along with all the proteins and protein complexes embedded in it and attached to it.	dcc	2	0.331913
groupI	13774012	13834603	ENSGACG00000011697	dchs1a	GO:0005886	plasma membrane	The membrane surrounding a cell that separates the cell from its external environment. It consists of a phospholipid bilayer and associated proteins.	dchs1a	10	0.317046
groupI	13774012	13834603	ENSGACG00000011697	dchs1a	GO:0016020	membrane	A lipid bilayer along with all the proteins and protein complexes embedded in it and attached to it.	dchs1a	10	0.317046
groupI	13774012	13834603	ENSGACG00000011697	dchs1a	GO:0007156	homophilic cell adhesion via plasma membrane adhesion molecules	The attachment of a plasma membrane adhesion molecule in one cell to an identical molecule in an adjacent cell.	dchs1a	10	0.317046
groupI	13774012	13834603	ENSGACG00000011697	dchs1a	GO:0007155	cell adhesion	The attachment of a cell, either to another cell or to an underlying substrate such as the extracellular matrix, via cell adhesion molecules.	dchs1a	10	0.317046
groupI	13774012	13834603	ENSGACG00000011697	dchs1a	GO:0005509	calcium ion binding	Binding to a calcium ion (Ca2+).	dchs1a	10	0.317046
groupVII	20445081	20501310	ENSGACG00000020573	dchs1b	GO:0005886	plasma membrane	The membrane surrounding a cell that separates the cell from its external environment. It consists of a phospholipid bilayer and associated proteins.	dchs1b	1	0.365088
groupVII	20445081	20501310	ENSGACG00000020573	dchs1b	GO:0016020	membrane	A lipid bilayer along with all the proteins and protein complexes embedded in it and attached to it.	dchs1b	1	0.365088
groupVII	20445081	20501310	ENSGACG00000020573	dchs1b	GO:0007156	homophilic cell adhesion via plasma membrane adhesion molecules	The attachment of a plasma membrane adhesion molecule in one cell to an identical molecule in an adjacent cell.	dchs1b	1	0.365088
groupVII	20445081	20501310	ENSGACG00000020573	dchs1b	GO:0007155	cell adhesion	The attachment of a cell, either to another cell or to an underlying substrate such as the extracellular matrix, via cell adhesion molecules.	dchs1b	1	0.365088
groupVII	20445081	20501310	ENSGACG00000020573	dchs1b	GO:0005509	calcium ion binding	Binding to a calcium ion (Ca2+).	dchs1b	1	0.365088
groupXVI	9224446	9228563	ENSGACG00000004101	dct	GO:0016491	oxidoreductase activity	Catalysis of an oxidation-reduction (redox) reaction, a reversible chemical reaction in which the oxidation state of an atom or atoms within a molecule is altered. One substrate acts as a hydrogen or electron donor and becomes oxidized, while the other acts as hydrogen or electron acceptor and becomes reduced.	dct	1	0.340718
groupXVI	9224446	9228563	ENSGACG00000004101	dct	GO:0016020	membrane	A lipid bilayer along with all the proteins and protein complexes embedded in it and attached to it.	dct	1	0.340718
groupXVI	9224446	9228563	ENSGACG00000004101	dct	GO:0033162	melanosome membrane	The lipid bilayer surrounding a melanosome.	dct	1	0.340718
groupXVI	9224446	9228563	ENSGACG00000004101	dct	GO:0042438	melanin biosynthetic process	The chemical reactions and pathways resulting in the formation of melanins, pigments largely of animal origin. High molecular weight polymers of indole quinone, they are irregular polymeric structures and are divided into three groups: allomelanins in the plant kingdom and eumelanins and phaeomelanins in the animal kingdom.	dct	1	0.340718
groupXVI	9224446	9228563	ENSGACG00000004101	dct	GO:0031410	cytoplasmic vesicle	A vesicle found in the cytoplasm of a cell.	dct	1	0.340718
groupXX	6176973	6190798	ENSGACG00000006397	ddc	GO:0030170	pyridoxal phosphate binding	Binding to pyridoxal 5' phosphate, 3-hydroxy-5-(hydroxymethyl)-2-methyl4-pyridine carboxaldehyde 5' phosphate, the biologically active form of vitamin B6.	ddc	2	0.437455
groupXX	6176973	6190798	ENSGACG00000006397	ddc	GO:0016829	lyase activity	Catalysis of the cleavage of C-C, C-O, C-N and other bonds by other means than by hydrolysis or oxidation, or conversely adding a group to a double bond. They differ from other enzymes in that two substrates are involved in one reaction direction, but only one in the other direction. When acting on the single substrate, a molecule is eliminated and this generates either a new double bond or a new…	ddc	2	0.437455
groupXX	6176973	6190798	ENSGACG00000006397	ddc	GO:0042423	catecholamine biosynthetic process	The chemical reactions and pathways resulting in the formation of any of a group of physiologically important biogenic amines that possess a catechol (3,4-dihydroxyphenyl) nucleus and are derivatives of 3,4-dihydroxyphenylethylamine.	ddc	2	0.437455
groupXX	6176973	6190798	ENSGACG00000006397	ddc	GO:0003824	catalytic activity	Catalysis of a biochemical reaction at physiological temperatures. In biologically catalyzed reactions, the reactants are known as substrates, and the catalysts are naturally occurring macromolecular substances known as enzymes. Enzymes possess specific binding sites for substrates, and are usually composed wholly or largely of protein, but RNA that has catalytic activity (ribozyme) is often also…	ddc	2	0.437455
groupXX	6176973	6190798	ENSGACG00000006397	ddc	GO:0019752	carboxylic acid metabolic process	The chemical reactions and pathways involving carboxylic acids, any organic acid containing one or more carboxyl (COOH) groups or anions (COO-).	ddc	2	0.437455
groupXX	6176973	6190798	ENSGACG00000006397	ddc	GO:0016831	carboxy-lyase activity	Catalysis of the nonhydrolytic addition or removal of a carboxyl group to or from a compound.	ddc	2	0.437455
groupXX	6176973	6190798	ENSGACG00000006397	ddc	GO:0016830	carbon-carbon lyase activity	Catalysis of the cleavage of C-C bonds by other means than by hydrolysis or oxidation, or conversely adding a group to a double bond.	ddc	2	0.437455
groupXX	6176973	6190798	ENSGACG00000006397	ddc	GO:0007420	brain development	The process whose specific outcome is the progression of the brain over time, from its formation to the mature structure. Brain development begins with patterning events in the neural tube and ends with the mature structure that is the center of thought and emotion. The brain is responsible for the coordination and control of bodily activities and the interpretation of information from the senses…	ddc	2	0.437455
groupXX	6176973	6190798	ENSGACG00000006397	ddc	GO:0006520	amino acid metabolic process	The chemical reactions and pathways involving amino acids, carboxylic acids containing one or more amino groups.	ddc	2	0.437455
groupIX	16545201	16549914	ENSGACG00000019335	DDX39A	GO:0003724	RNA helicase activity	Unwinding of an RNA helix, driven by ATP hydrolysis.	ddx39aa	15	0.392946
groupIX	16545201	16549914	ENSGACG00000019335	DDX39A	GO:0000166	nucleotide binding	Binding to a nucleotide, any compound consisting of a nucleoside that is esterified with (ortho)phosphate or an oligophosphate at any hydroxyl group on the ribose or deoxyribose.	ddx39aa	15	0.392946
groupIX	16545201	16549914	ENSGACG00000019335	DDX39A	GO:0003676	nucleic acid binding	Binding to a nucleic acid.	ddx39aa	15	0.392946
groupIX	16545201	16549914	ENSGACG00000019335	DDX39A	GO:0016787	hydrolase activity	Catalysis of the hydrolysis of various bonds, e.g. C-O, C-N, C-C, phosphoric anhydride bonds, etc.	ddx39aa	15	0.392946
groupIX	16545201	16549914	ENSGACG00000019335	DDX39A	GO:0004386	helicase activity	Catalysis of the reaction: ATP + H2O = ADP + phosphate, to drive the unwinding of a DNA or RNA helix.	ddx39aa	15	0.392946
groupIX	16545201	16549914	ENSGACG00000019335	DDX39A	GO:0005524	ATP binding	Binding to ATP, adenosine 5'-triphosphate, a universally important coenzyme and enzyme regulator.	ddx39aa	15	0.392946
groupVIII	9015730	9058779	ENSGACG00000007908	DENND1B	GO:0005085	guanyl-nucleotide exchange factor activity	Stimulates the exchange of GDP to GTP on a signaling GTPase, changing its conformation to its active form. Guanine nucleotide exchange factors (GEFs) act by stimulating the release of guanosine diphosphate (GDP) to allow binding of guanosine triphosphate (GTP), which is more abundant in the cell under normal cellular physiological conditions.	DENND1B	3	0.510124
groupXX	10313138	10323027	ENSGACG00000008925	DENND3	GO:0005515	protein binding	Binding to a protein.	ENSGACG00000008925	6	0.839655
groupXX	10313138	10323027	ENSGACG00000008925	DENND3	GO:0005085	guanyl-nucleotide exchange factor activity	Stimulates the exchange of GDP to GTP on a signaling GTPase, changing its conformation to its active form. Guanine nucleotide exchange factors (GEFs) act by stimulating the release of guanosine diphosphate (GDP) to allow binding of guanosine triphosphate (GTP), which is more abundant in the cell under normal cellular physiological conditions.	ENSGACG00000008925	6	0.839655
groupXX	70338	98615	ENSGACG00000002947	dennd4b	GO:0005515	protein binding	Binding to a protein.	dennd4b	1	0.315441
groupXX	70338	98615	ENSGACG00000002947	dennd4b	GO:0005737	cytoplasm	The contents of a cell excluding the plasma membrane and nucleus, but including other subcellular structures.	dennd4b	1	0.315441
groupIV	23864187	23890676	ENSGACG00000019311	dennd5b	GO:0031267	small GTPase binding	Binding to a small monomeric GTPase.	dennd5b	2	0.364674
groupIV	23864187	23890676	ENSGACG00000019311	dennd5b	GO:0005515	protein binding	Binding to a protein.	dennd5b	2	0.364674
groupIV	23864187	23890676	ENSGACG00000019311	dennd5b	GO:0016020	membrane	A lipid bilayer along with all the proteins and protein complexes embedded in it and attached to it.	dennd5b	2	0.364674
groupIV	23864187	23890676	ENSGACG00000019311	dennd5b	GO:0005085	guanyl-nucleotide exchange factor activity	Stimulates the exchange of GDP to GTP on a signaling GTPase, changing its conformation to its active form. Guanine nucleotide exchange factors (GEFs) act by stimulating the release of guanosine diphosphate (GDP) to allow binding of guanosine triphosphate (GTP), which is more abundant in the cell under normal cellular physiological conditions.	dennd5b	2	0.364674
groupI	27772627	27785840	ENSGACG00000015574	desmb	GO:0005882	intermediate filament	A cytoskeletal structure that forms a distinct elongated structure, characteristically 10 nm in diameter, that occurs in the cytoplasm of eukaryotic cells. Intermediate filaments form a fibrous system, composed of chemically heterogeneous subunits and involved in mechanically integrating the various components of the cytoplasmic space. Intermediate filaments may be divided into five chemically di…	DES	7	0.346143
groupXX	10346126	10358169	ENSGACG00000008951	dgat1b	GO:0019432	triglyceride biosynthetic process	The chemical reactions and pathways resulting in the formation of a triglyceride, any triester of glycerol.	dgat1b	1	0.342959
groupXX	10346126	10358169	ENSGACG00000008951	dgat1b	GO:0016740	transferase activity	Catalysis of the transfer of a group, e.g. a methyl group, glycosyl group, acyl group, phosphorus-containing, or other groups, from one compound (generally regarded as the donor) to another compound (generally regarded as the acceptor). Transferase is the systematic name for any enzyme of EC class 2.	dgat1b	1	0.342959
groupXX	10346126	10358169	ENSGACG00000008951	dgat1b	GO:0050252	retinol O-fatty-acyltransferase activity	Catalysis of the reaction: acyl-CoA + retinol = CoA + retinyl ester.	dgat1b	1	0.342959
groupXX	10346126	10358169	ENSGACG00000008951	dgat1b	GO:0042572	retinol metabolic process	The chemical reactions and pathways involving retinol, one of the three compounds that makes up vitamin A.	dgat1b	1	0.342959
groupXX	10346126	10358169	ENSGACG00000008951	dgat1b	GO:0008374	O-acyltransferase activity	Catalysis of the transfer of an acyl group to an oxygen atom on the acceptor molecule.	dgat1b	1	0.342959
groupXX	10346126	10358169	ENSGACG00000008951	dgat1b	GO:0016020	membrane	A lipid bilayer along with all the proteins and protein complexes embedded in it and attached to it.	dgat1b	1	0.342959
groupXX	10346126	10358169	ENSGACG00000008951	dgat1b	GO:0046486	glycerolipid metabolic process	The chemical reactions and pathways involving glycerolipids, any lipid with a glycerol backbone. Diacylglycerol and phosphatidate are key lipid intermediates of glycerolipid biosynthesis.	dgat1b	1	0.342959
groupXX	10346126	10358169	ENSGACG00000008951	dgat1b	GO:0005789	endoplasmic reticulum membrane	The lipid bilayer surrounding the endoplasmic reticulum.	dgat1b	1	0.342959
groupXX	10346126	10358169	ENSGACG00000008951	dgat1b	GO:0005783	endoplasmic reticulum	The irregular network of unit membranes, visible only by electron microscopy, that occurs in the cytoplasm of many eukaryotic cells. The membranes form a complex meshwork of tubular channels, which are often expanded into slitlike cavities called cisternae. The ER takes two forms, rough (or granular), with ribosomes adhering to the outer surface, and smooth (with no ribosomes attached).	dgat1b	1	0.342959
groupXX	10346126	10358169	ENSGACG00000008951	dgat1b	GO:0004144	diacylglycerol O-acyltransferase activity	Catalysis of the reaction: acyl-CoA + 1,2-diacylglycerol = CoA + triacylglycerol.	dgat1b	1	0.342959
groupXX	10346126	10358169	ENSGACG00000008951	dgat1b	GO:0016746	acyltransferase activity	Catalysis of the transfer of an acyl group from one compound (donor) to another (acceptor).	dgat1b	1	0.342959
groupXX	14572594	14617822	ENSGACG00000012786	dgkb	GO:0016740	transferase activity	Catalysis of the transfer of a group, e.g. a methyl group, glycosyl group, acyl group, phosphorus-containing, or other groups, from one compound (generally regarded as the donor) to another compound (generally regarded as the acceptor). Transferase is the systematic name for any enzyme of EC class 2.	dgkb	25	0.497883
groupXX	14572594	14617822	ENSGACG00000012786	dgkb	GO:0007165	signal transduction	The cellular process in which a signal is conveyed to trigger a change in the activity or state of a cell. Signal transduction begins with reception of a signal (e.g. a ligand binding to a receptor or receptor activation by a stimulus such as light), or for signal transduction in the absence of ligand, signal-withdrawal or the activity of a constitutively active receptor. Signal transduction ends…	dgkb	25	0.497883
groupXX	14572594	14617822	ENSGACG00000012786	dgkb	GO:0007205	protein kinase C-activating G protein-coupled receptor signaling pathway	The series of molecular signals generated as a consequence of a G protein-coupled receptor binding to its physiological ligand, where the pathway proceeds with activation of protein kinase C (PKC). PKC is activated by second messengers including diacylglycerol (DAG).	dgkb	25	0.497883
groupXX	14572594	14617822	ENSGACG00000012786	dgkb	GO:0016310	phosphorylation	The process of introducing a phosphate group into a molecule, usually with the formation of a phosphoric ester, a phosphoric anhydride or a phosphoric amide.	dgkb	25	0.497883
groupXX	14572594	14617822	ENSGACG00000012786	dgkb	GO:0000166	nucleotide binding	Binding to a nucleotide, any compound consisting of a nucleoside that is esterified with (ortho)phosphate or an oligophosphate at any hydroxyl group on the ribose or deoxyribose.	dgkb	25	0.497883
groupXX	14572594	14617822	ENSGACG00000012786	dgkb	GO:0046872	metal ion binding	Binding to a metal ion.	dgkb	25	0.497883
groupXX	14572594	14617822	ENSGACG00000012786	dgkb	GO:0006629	lipid metabolic process	The chemical reactions and pathways involving lipids, compounds soluble in an organic solvent but not, or sparingly, in an aqueous solvent. Includes fatty acids; neutral fats, other fatty-acid esters, and soaps; long-chain (fatty) alcohols and waxes; sphingoids and other long-chain bases; glycolipids, phospholipids and sphingolipids; and carotenes, polyprenols, sterols, terpenes and other isopren…	dgkb	25	0.497883
groupXX	14572594	14617822	ENSGACG00000012786	dgkb	GO:0016301	kinase activity	Catalysis of the transfer of a phosphate group, usually from ATP, to a substrate molecule.	dgkb	25	0.497883
groupXX	14572594	14617822	ENSGACG00000012786	dgkb	GO:0046486	glycerolipid metabolic process	The chemical reactions and pathways involving glycerolipids, any lipid with a glycerol backbone. Diacylglycerol and phosphatidate are key lipid intermediates of glycerolipid biosynthesis.	dgkb	25	0.497883
groupXX	14572594	14617822	ENSGACG00000012786	dgkb	GO:0004143	diacylglycerol kinase activity	Catalysis of the reaction: NTP + 1,2-diacylglycerol = NDP + 1,2-diacylglycerol-3-phosphate.	dgkb	25	0.497883
groupXX	14572594	14617822	ENSGACG00000012786	dgkb	GO:0048468	cell development	The process whose specific outcome is the progression of the cell over time, from its formation to the mature structure. Cell development does not include the steps involved in committing a cell to a specific fate.	dgkb	25	0.497883
groupXX	14572594	14617822	ENSGACG00000012786	dgkb	GO:0005509	calcium ion binding	Binding to a calcium ion (Ca2+).	dgkb	25	0.497883
groupXX	14572594	14617822	ENSGACG00000012786	dgkb	GO:0005524	ATP binding	Binding to ATP, adenosine 5'-triphosphate, a universally important coenzyme and enzyme regulator.	dgkb	25	0.497883
groupXVI	17329582	17363899	ENSGACG00000008651	dgkg	GO:0016740	transferase activity	Catalysis of the transfer of a group, e.g. a methyl group, glycosyl group, acyl group, phosphorus-containing, or other groups, from one compound (generally regarded as the donor) to another compound (generally regarded as the acceptor). Transferase is the systematic name for any enzyme of EC class 2.	dgkg	2	0.360177
groupXVI	17329582	17363899	ENSGACG00000008651	dgkg	GO:0007165	signal transduction	The cellular process in which a signal is conveyed to trigger a change in the activity or state of a cell. Signal transduction begins with reception of a signal (e.g. a ligand binding to a receptor or receptor activation by a stimulus such as light), or for signal transduction in the absence of ligand, signal-withdrawal or the activity of a constitutively active receptor. Signal transduction ends…	dgkg	2	0.360177
groupXVI	17329582	17363899	ENSGACG00000008651	dgkg	GO:0007205	protein kinase C-activating G protein-coupled receptor signaling pathway	The series of molecular signals generated as a consequence of a G protein-coupled receptor binding to its physiological ligand, where the pathway proceeds with activation of protein kinase C (PKC). PKC is activated by second messengers including diacylglycerol (DAG).	dgkg	2	0.360177
groupXVI	17329582	17363899	ENSGACG00000008651	dgkg	GO:0016310	phosphorylation	The process of introducing a phosphate group into a molecule, usually with the formation of a phosphoric ester, a phosphoric anhydride or a phosphoric amide.	dgkg	2	0.360177
groupXVI	17329582	17363899	ENSGACG00000008651	dgkg	GO:0000166	nucleotide binding	Binding to a nucleotide, any compound consisting of a nucleoside that is esterified with (ortho)phosphate or an oligophosphate at any hydroxyl group on the ribose or deoxyribose.	dgkg	2	0.360177
groupXVI	17329582	17363899	ENSGACG00000008651	dgkg	GO:0046872	metal ion binding	Binding to a metal ion.	dgkg	2	0.360177
groupXVI	17329582	17363899	ENSGACG00000008651	dgkg	GO:0006629	lipid metabolic process	The chemical reactions and pathways involving lipids, compounds soluble in an organic solvent but not, or sparingly, in an aqueous solvent. Includes fatty acids; neutral fats, other fatty-acid esters, and soaps; long-chain (fatty) alcohols and waxes; sphingoids and other long-chain bases; glycolipids, phospholipids and sphingolipids; and carotenes, polyprenols, sterols, terpenes and other isopren…	dgkg	2	0.360177
groupXVI	17329582	17363899	ENSGACG00000008651	dgkg	GO:0016301	kinase activity	Catalysis of the transfer of a phosphate group, usually from ATP, to a substrate molecule.	dgkg	2	0.360177
groupXVI	17329582	17363899	ENSGACG00000008651	dgkg	GO:0046486	glycerolipid metabolic process	The chemical reactions and pathways involving glycerolipids, any lipid with a glycerol backbone. Diacylglycerol and phosphatidate are key lipid intermediates of glycerolipid biosynthesis.	dgkg	2	0.360177
groupXVI	17329582	17363899	ENSGACG00000008651	dgkg	GO:0004143	diacylglycerol kinase activity	Catalysis of the reaction: NTP + 1,2-diacylglycerol = NDP + 1,2-diacylglycerol-3-phosphate.	dgkg	2	0.360177
groupXVI	17329582	17363899	ENSGACG00000008651	dgkg	GO:0048468	cell development	The process whose specific outcome is the progression of the cell over time, from its formation to the mature structure. Cell development does not include the steps involved in committing a cell to a specific fate.	dgkg	2	0.360177
groupXVI	17329582	17363899	ENSGACG00000008651	dgkg	GO:0005509	calcium ion binding	Binding to a calcium ion (Ca2+).	dgkg	2	0.360177
groupXVI	17329582	17363899	ENSGACG00000008651	dgkg	GO:0005524	ATP binding	Binding to ATP, adenosine 5'-triphosphate, a universally important coenzyme and enzyme regulator.	dgkg	2	0.360177
groupXV	24	4126	ENSGACG00000003868	dhrs13a.2				dhrs13a.2	1	0.301164
groupXIII	1492462	1501069	ENSGACG00000003927	dhx37	GO:0003724	RNA helicase activity	Unwinding of an RNA helix, driven by ATP hydrolysis.	dhx37	1	0.292872
groupXIII	1492462	1501069	ENSGACG00000003927	dhx37	GO:0048026	positive regulation of mRNA splicing, via spliceosome	Any process that activates or increases the rate or extent of mRNA splicing via a spliceosomal mechanism.	dhx37	1	0.292872
groupXIII	1492462	1501069	ENSGACG00000003927	dhx37	GO:0000166	nucleotide binding	Binding to a nucleotide, any compound consisting of a nucleoside that is esterified with (ortho)phosphate or an oligophosphate at any hydroxyl group on the ribose or deoxyribose.	dhx37	1	0.292872
groupXIII	1492462	1501069	ENSGACG00000003927	dhx37	GO:0003676	nucleic acid binding	Binding to a nucleic acid.	dhx37	1	0.292872
groupXIII	1492462	1501069	ENSGACG00000003927	dhx37	GO:0016787	hydrolase activity	Catalysis of the hydrolysis of various bonds, e.g. C-O, C-N, C-C, phosphoric anhydride bonds, etc.	dhx37	1	0.292872
groupXIII	1492462	1501069	ENSGACG00000003927	dhx37	GO:0004386	helicase activity	Catalysis of the reaction: ATP + H2O = ADP + phosphate, to drive the unwinding of a DNA or RNA helix.	dhx37	1	0.292872
groupXIII	1492462	1501069	ENSGACG00000003927	dhx37	GO:0016887	ATP hydrolysis activity	Catalysis of the reaction: ATP + H2O = ADP + H+ phosphate. ATP hydrolysis is used in some reactions as an energy source, for example to catalyze a reaction or drive transport against a concentration gradient.	dhx37	1	0.292872
groupXIII	1492462	1501069	ENSGACG00000003927	dhx37	GO:0005524	ATP binding	Binding to ATP, adenosine 5'-triphosphate, a universally important coenzyme and enzyme regulator.	dhx37	1	0.292872
groupII	10636093	10650337	ENSGACG00000015776	dhx38	GO:0003724	RNA helicase activity	Unwinding of an RNA helix, driven by ATP hydrolysis.	dhx38	4	0.307063
groupII	10636093	10650337	ENSGACG00000015776	dhx38	GO:0000166	nucleotide binding	Binding to a nucleotide, any compound consisting of a nucleoside that is esterified with (ortho)phosphate or an oligophosphate at any hydroxyl group on the ribose or deoxyribose.	dhx38	4	0.307063
groupII	10636093	10650337	ENSGACG00000015776	dhx38	GO:0003676	nucleic acid binding	Binding to a nucleic acid.	dhx38	4	0.307063
groupII	10636093	10650337	ENSGACG00000015776	dhx38	GO:0016787	hydrolase activity	Catalysis of the hydrolysis of various bonds, e.g. C-O, C-N, C-C, phosphoric anhydride bonds, etc.	dhx38	4	0.307063
groupII	10636093	10650337	ENSGACG00000015776	dhx38	GO:0004386	helicase activity	Catalysis of the reaction: ATP + H2O = ADP + phosphate, to drive the unwinding of a DNA or RNA helix.	dhx38	4	0.307063
groupII	10636093	10650337	ENSGACG00000015776	dhx38	GO:0005524	ATP binding	Binding to ATP, adenosine 5'-triphosphate, a universally important coenzyme and enzyme regulator.	dhx38	4	0.307063
groupI	3047218	3052489	ENSGACG00000006300	dhx40	GO:0003724	RNA helicase activity	Unwinding of an RNA helix, driven by ATP hydrolysis.	dhx40	1	0.351808
groupI	3047218	3052489	ENSGACG00000006300	dhx40	GO:0000166	nucleotide binding	Binding to a nucleotide, any compound consisting of a nucleoside that is esterified with (ortho)phosphate or an oligophosphate at any hydroxyl group on the ribose or deoxyribose.	dhx40	1	0.351808
groupI	3047218	3052489	ENSGACG00000006300	dhx40	GO:0003676	nucleic acid binding	Binding to a nucleic acid.	dhx40	1	0.351808
groupI	3047218	3052489	ENSGACG00000006300	dhx40	GO:0016787	hydrolase activity	Catalysis of the hydrolysis of various bonds, e.g. C-O, C-N, C-C, phosphoric anhydride bonds, etc.	dhx40	1	0.351808
groupI	3047218	3052489	ENSGACG00000006300	dhx40	GO:0004386	helicase activity	Catalysis of the reaction: ATP + H2O = ADP + phosphate, to drive the unwinding of a DNA or RNA helix.	dhx40	1	0.351808
groupI	3047218	3052489	ENSGACG00000006300	dhx40	GO:0005524	ATP binding	Binding to ATP, adenosine 5'-triphosphate, a universally important coenzyme and enzyme regulator.	dhx40	1	0.351808
groupV	4165867	4174063	ENSGACG00000003750	dhx8	GO:0008380	RNA splicing	The process of removing sections of the primary RNA transcript to remove sequences not present in the mature form of the RNA and joining the remaining sections to form the mature form of the RNA.	dhx8	1	0.38493
groupV	4165867	4174063	ENSGACG00000003750	dhx8	GO:0003724	RNA helicase activity	Unwinding of an RNA helix, driven by ATP hydrolysis.	dhx8	1	0.38493
groupV	4165867	4174063	ENSGACG00000003750	dhx8	GO:0005634	nucleus	A membrane-bounded organelle of eukaryotic cells in which chromosomes are housed and replicated. In most cells, the nucleus contains all of the cell's chromosomes except the organellar chromosomes, and is the site of RNA synthesis and processing. In some species, or in specialized cell types, RNA metabolism or DNA replication may be absent.	dhx8	1	0.38493
groupV	4165867	4174063	ENSGACG00000003750	dhx8	GO:0000166	nucleotide binding	Binding to a nucleotide, any compound consisting of a nucleoside that is esterified with (ortho)phosphate or an oligophosphate at any hydroxyl group on the ribose or deoxyribose.	dhx8	1	0.38493
groupV	4165867	4174063	ENSGACG00000003750	dhx8	GO:0003676	nucleic acid binding	Binding to a nucleic acid.	dhx8	1	0.38493
groupV	4165867	4174063	ENSGACG00000003750	dhx8	GO:0000398	mRNA splicing, via spliceosome	The joining together of exons from one or more primary transcripts of messenger RNA (mRNA) and the excision of intron sequences, via a spliceosomal mechanism, so that mRNA consisting only of the joined exons is produced.	dhx8	1	0.38493
groupV	4165867	4174063	ENSGACG00000003750	dhx8	GO:0006397	mRNA processing	Any process involved in the conversion of a primary mRNA transcript into one or more mature mRNA(s) prior to translation into polypeptide.	dhx8	1	0.38493
groupV	4165867	4174063	ENSGACG00000003750	dhx8	GO:0016787	hydrolase activity	Catalysis of the hydrolysis of various bonds, e.g. C-O, C-N, C-C, phosphoric anhydride bonds, etc.	dhx8	1	0.38493
groupV	4165867	4174063	ENSGACG00000003750	dhx8	GO:0004386	helicase activity	Catalysis of the reaction: ATP + H2O = ADP + phosphate, to drive the unwinding of a DNA or RNA helix.	dhx8	1	0.38493
groupV	4165867	4174063	ENSGACG00000003750	dhx8	GO:0005524	ATP binding	Binding to ATP, adenosine 5'-triphosphate, a universally important coenzyme and enzyme regulator.	dhx8	1	0.38493
groupII	7138114	7217182	ENSGACG00000015270	diaph3	GO:0031267	small GTPase binding	Binding to a small monomeric GTPase.	diaph3	4	0.381779
groupII	7138114	7217182	ENSGACG00000015270	diaph3	GO:0016043	cellular component organization	A process that results in the assembly, arrangement of constituent parts, or disassembly of a cellular component.	diaph3	4	0.381779
groupII	7138114	7217182	ENSGACG00000015270	diaph3	GO:0030036	actin cytoskeleton organization	A process that is carried out at the cellular level which results in the assembly, arrangement of constituent parts, or disassembly of cytoskeletal structures comprising actin filaments and their associated proteins.	diaph3	4	0.381779
groupII	7138114	7217182	ENSGACG00000015270	diaph3	GO:0003779	actin binding	Binding to monomeric or multimeric forms of actin, including actin filaments.	diaph3	4	0.381779
groupXV	330050	334625	ENSGACG00000004373	dkc1	GO:0006364	rRNA processing	Any process involved in the conversion of a primary ribosomal RNA (rRNA) transcript into one or more mature rRNA molecules.	dkc1	1	0.277409
groupXV	330050	334625	ENSGACG00000004373	dkc1	GO:0006396	RNA processing	Any process involved in the conversion of one or more primary RNA transcripts into one or more mature RNA molecules.	dkc1	1	0.277409
groupXV	330050	334625	ENSGACG00000004373	dkc1	GO:0009451	RNA modification	The covalent alteration of one or more nucleotides within an RNA molecule to produce an RNA molecule with a sequence that differs from that coded genetically.	dkc1	1	0.277409
groupXV	330050	334625	ENSGACG00000004373	dkc1	GO:0003723	RNA binding	Binding to an RNA molecule or a portion thereof.	dkc1	1	0.277409
groupXV	330050	334625	ENSGACG00000004373	dkc1	GO:1990904	ribonucleoprotein complex	A macromolecular complex that contains both RNA and protein molecules.	dkc1	1	0.277409
groupXV	330050	334625	ENSGACG00000004373	dkc1	GO:0001522	pseudouridine synthesis	The intramolecular conversion of uridine to pseudouridine within an RNA molecule. This posttranscriptional base modification occurs in tRNA, rRNA, and snRNAs.	dkc1	1	0.277409
groupXV	330050	334625	ENSGACG00000004373	dkc1	GO:0009982	pseudouridine synthase activity	Catalysis of the reaction: RNA uridine = RNA pseudouridine. Conversion of uridine in an RNA molecule to pseudouridine by rotation of the C1'-N-1 glycosidic bond of uridine in RNA to a C1'-C5.	dkc1	1	0.277409
groupXV	330050	334625	ENSGACG00000004373	dkc1	GO:0005654	nucleoplasm	That part of the nuclear content other than the chromosomes or the nucleolus.	dkc1	1	0.277409
groupXV	330050	334625	ENSGACG00000004373	dkc1	GO:0016853	isomerase activity	Catalysis of the geometric or structural changes within one molecule. Isomerase is the systematic name for any enzyme of EC class 5.	dkc1	1	0.277409
groupXV	330050	334625	ENSGACG00000004373	dkc1	GO:0060216	definitive hemopoiesis	A second wave of blood cell production that, in vertebrates, generates long-term hemopoietic stem cells that continously provide erythroid, myeloid and lymphoid lineages throughout adulthood.	dkc1	1	0.277409
groupXXI	8049185	8059209	ENSGACG00000003500	dlec1	GO:0008285	negative regulation of cell population proliferation	Any process that stops, prevents or reduces the rate or extent of cell proliferation.	dlec1	1	0.286646
groupVII	10853472	11065656	ENSGACG00000020108	dlg2	GO:0005515	protein binding	Binding to a protein.	dlg2	119	0.413898
groupVII	10853472	11065656	ENSGACG00000020108	dlg2	GO:0043005	neuron projection	A prolongation or process extending from a nerve cell, e.g. an axon or dendrite.	dlg2	119	0.413898
groupVII	10853472	11065656	ENSGACG00000020108	dlg2	GO:0031594	neuromuscular junction	The junction between the axon of a motor neuron and a muscle fiber. In response to the arrival of action potentials, the presynaptic button releases molecules of neurotransmitters into the synaptic cleft. These diffuse across the cleft and transmit the signal to the postsynaptic membrane of the muscle fiber, leading to a change in post-synaptic potential.	dlg2	119	0.413898
groupVII	10853472	11065656	ENSGACG00000020108	dlg2	GO:0016020	membrane	A lipid bilayer along with all the proteins and protein complexes embedded in it and attached to it.	dlg2	119	0.413898
groupVII	10853472	11065656	ENSGACG00000020108	dlg2	GO:0019900	kinase binding	Binding to a kinase, any enzyme that catalyzes the transfer of a phosphate group.	dlg2	119	0.413898
groupVII	10853472	11065656	ENSGACG00000020108	dlg2	GO:0007268	chemical synaptic transmission	The vesicular release of classical neurotransmitter molecules from a presynapse, across a chemical synapse, the subsequent activation of neurotransmitter receptors at the postsynapse of a target cell (neuron, muscle, or secretory cell) and the effects of this activation on the postsynaptic membrane potential and ionic composition of the postsynaptic cytosol. This process encompasses both spontane…	dlg2	119	0.413898
groupVII	10853472	11065656	ENSGACG00000020108	dlg2	GO:0110165	cellular anatomical entity	A part of a cellular organism that is either an immaterial entity or a material entity with granularity above the level of a protein complex but below that of an anatomical system. Or, a substance produced by a cellular organism with granularity above the level of a protein complex.	dlg2	119	0.413898
groupVI	10018043	10047285	ENSGACG00000008811	dlg5a	GO:0042981	regulation of apoptotic process	Any process that modulates the occurrence or rate of cell death by apoptotic process.	dlg5a	1	0.319607
groupVI	10018043	10047285	ENSGACG00000008811	dlg5a	GO:0005515	protein binding	Binding to a protein.	dlg5a	1	0.319607
groupI	25729705	25866306	ENSGACG00000015181	DMD	GO:0008270	zinc ion binding	Binding to a zinc ion (Zn).	DMD	1	0.384629
groupI	25729705	25866306	ENSGACG00000015181	DMD	GO:0005515	protein binding	Binding to a protein.	DMD	1	0.384629
groupXIII	4822900	4865643	ENSGACG00000006220	DMXL1	GO:0005515	protein binding	Binding to a protein.	DMXL1	5	0.321261
groupXIX	20197178	20207874	ENSGACG00000014118	dnaaf4	GO:0005515	protein binding	Binding to a protein.	dnaaf4	1	0.366509
groupXIX	20197178	20207874	ENSGACG00000014118	dnaaf4	GO:0005634	nucleus	A membrane-bounded organelle of eukaryotic cells in which chromosomes are housed and replicated. In most cells, the nucleus contains all of the cell's chromosomes except the organellar chromosomes, and is the site of RNA synthesis and processing. In some species, or in specialized cell types, RNA metabolism or DNA replication may be absent.	dnaaf4	1	0.366509
groupXIX	20197178	20207874	ENSGACG00000014118	dnaaf4	GO:0043005	neuron projection	A prolongation or process extending from a nerve cell, e.g. an axon or dendrite.	dnaaf4	1	0.366509
groupXIX	20197178	20207874	ENSGACG00000014118	dnaaf4	GO:0007399	nervous system development	The process whose specific outcome is the progression of nervous tissue over time, from its formation to its mature state.	dnaaf4	1	0.366509
groupXIX	20197178	20207874	ENSGACG00000014118	dnaaf4	GO:0120293	dynein axonemal particle	An aggregation of axonemal dyneins, their specific assembly factors, and broadly-acting chaperones that is located in the cytoplasm.	dnaaf4	1	0.366509
groupXIX	20197178	20207874	ENSGACG00000014118	dnaaf4	GO:0005737	cytoplasm	The contents of a cell excluding the plasma membrane and nucleus, but including other subcellular structures.	dnaaf4	1	0.366509
groupXIX	20197178	20207874	ENSGACG00000014118	dnaaf4	GO:0003341	cilium movement	The directed, self-propelled movement of a cilium.	dnaaf4	1	0.366509
groupXIX	20197178	20207874	ENSGACG00000014118	dnaaf4	GO:0042995	cell projection	A prolongation or process extending from a cell, e.g. a flagellum or axon.	dnaaf4	1	0.366509
groupIX	7906387	7913132	ENSGACG00000017429	dnajb14	GO:0016020	membrane	A lipid bilayer along with all the proteins and protein complexes embedded in it and attached to it.	dnajb14	3	0.330677
groupIX	7906387	7913132	ENSGACG00000017429	dnajb14	GO:0005789	endoplasmic reticulum membrane	The lipid bilayer surrounding the endoplasmic reticulum.	dnajb14	3	0.330677
groupIX	7906387	7913132	ENSGACG00000017429	dnajb14	GO:0005783	endoplasmic reticulum	The irregular network of unit membranes, visible only by electron microscopy, that occurs in the cytoplasm of many eukaryotic cells. The membranes form a complex meshwork of tubular channels, which are often expanded into slitlike cavities called cisternae. The ER takes two forms, rough (or granular), with ribosomes adhering to the outer surface, and smooth (with no ribosomes attached).	dnajb14	3	0.330677
groupXVII	6964798	6969742	ENSGACG00000007927	dnajc11b				dnajc11b	1	0.500767
groupVIII	8016467	8033959	ENSGACG00000007183	dnajc6	GO:0004725	protein tyrosine phosphatase activity	Catalysis of the reaction: protein tyrosine phosphate + H2O = protein tyrosine + phosphate.	dnajc6	1	0.324458
groupVIII	8016467	8033959	ENSGACG00000007183	dnajc6	GO:0006470	protein dephosphorylation	The process of removing one or more phosphoric residues from a protein.	dnajc6	1	0.324458
groupXI	2447151	2450934	ENSGACG00000005878	dnase1	GO:0004518	nuclease activity	Catalysis of the hydrolysis of ester linkages within nucleic acids.	dnase1	4	0.601841
groupXI	2447151	2450934	ENSGACG00000005878	dnase1	GO:0016787	hydrolase activity	Catalysis of the hydrolysis of various bonds, e.g. C-O, C-N, C-C, phosphoric anhydride bonds, etc.	dnase1	4	0.601841
groupXI	2447151	2450934	ENSGACG00000005878	dnase1	GO:0004519	endonuclease activity	Catalysis of the hydrolysis of ester linkages within nucleic acids by creating internal breaks.	dnase1	4	0.601841
groupXI	2447151	2450934	ENSGACG00000005878	dnase1	GO:0006308	DNA catabolic process	The cellular DNA metabolic process resulting in the breakdown of DNA, deoxyribonucleic acid, one of the two main types of nucleic acid, consisting of a long unbranched macromolecule formed from one or two strands of linked deoxyribonucleotides, the 3'-phosphate group of each constituent deoxyribonucleotide being joined in 3',5'-phosphodiester linkage to the 5'-hydroxyl group of the deoxyribose mo…	dnase1	4	0.601841
groupXI	2447151	2450934	ENSGACG00000005878	dnase1	GO:0004536	deoxyribonuclease activity	Catalysis of the hydrolysis of ester linkages within deoxyribonucleic acid.	dnase1	4	0.601841
groupXI	2447151	2450934	ENSGACG00000005878	dnase1	GO:0003824	catalytic activity	Catalysis of a biochemical reaction at physiological temperatures. In biologically catalyzed reactions, the reactants are known as substrates, and the catalysts are naturally occurring macromolecular substances known as enzymes. Enzymes possess specific binding sites for substrates, and are usually composed wholly or largely of protein, but RNA that has catalytic activity (ribozyme) is often also…	dnase1	4	0.601841
groupV	1488301	1595530	ENSGACG00000002640	dock1	GO:0007264	small GTPase mediated signal transduction	The series of molecular signals in which a small monomeric GTPase relays a signal.	dock1	4	0.369302
groupV	1488301	1595530	ENSGACG00000002640	dock1	GO:0005515	protein binding	Binding to a protein.	dock1	4	0.369302
groupV	1488301	1595530	ENSGACG00000002640	dock1	GO:0005085	guanyl-nucleotide exchange factor activity	Stimulates the exchange of GDP to GTP on a signaling GTPase, changing its conformation to its active form. Guanine nucleotide exchange factors (GEFs) act by stimulating the release of guanosine diphosphate (GDP) to allow binding of guanosine triphosphate (GTP), which is more abundant in the cell under normal cellular physiological conditions.	dock1	4	0.369302
groupV	1488301	1595530	ENSGACG00000002640	dock1	GO:0005737	cytoplasm	The contents of a cell excluding the plasma membrane and nucleus, but including other subcellular structures.	dock1	4	0.369302
groupIV	9595096	9661537	ENSGACG00000017885	DOCK2	GO:0007264	small GTPase mediated signal transduction	The series of molecular signals in which a small monomeric GTPase relays a signal.	DOCK2	6	0.375604
groupIV	9595096	9661537	ENSGACG00000017885	DOCK2	GO:0005515	protein binding	Binding to a protein.	DOCK2	6	0.375604
groupIV	9595096	9661537	ENSGACG00000017885	DOCK2	GO:0005085	guanyl-nucleotide exchange factor activity	Stimulates the exchange of GDP to GTP on a signaling GTPase, changing its conformation to its active form. Guanine nucleotide exchange factors (GEFs) act by stimulating the release of guanosine diphosphate (GDP) to allow binding of guanosine triphosphate (GTP), which is more abundant in the cell under normal cellular physiological conditions.	DOCK2	6	0.375604
groupIV	9595096	9661537	ENSGACG00000017885	DOCK2	GO:0005737	cytoplasm	The contents of a cell excluding the plasma membrane and nucleus, but including other subcellular structures.	DOCK2	6	0.375604
groupIV	19314830	19379883	ENSGACG00000018923	dock4b	GO:0007264	small GTPase mediated signal transduction	The series of molecular signals in which a small monomeric GTPase relays a signal.	dock4b	3	0.456185
groupIV	19314830	19379883	ENSGACG00000018923	dock4b	GO:0005515	protein binding	Binding to a protein.	dock4b	3	0.456185
groupIV	19314830	19379883	ENSGACG00000018923	dock4b	GO:0005085	guanyl-nucleotide exchange factor activity	Stimulates the exchange of GDP to GTP on a signaling GTPase, changing its conformation to its active form. Guanine nucleotide exchange factors (GEFs) act by stimulating the release of guanosine diphosphate (GDP) to allow binding of guanosine triphosphate (GTP), which is more abundant in the cell under normal cellular physiological conditions.	dock4b	3	0.456185
groupIV	19314830	19379883	ENSGACG00000018923	dock4b	GO:0005096	GTPase activator activity	Binds to and increases the activity of a GTPase, an enzyme that catalyzes the hydrolysis of GTP.	dock4b	3	0.456185
groupIV	19314830	19379883	ENSGACG00000018923	dock4b	GO:0005737	cytoplasm	The contents of a cell excluding the plasma membrane and nucleus, but including other subcellular structures.	dock4b	3	0.456185
groupXIV	2754101	2757005	ENSGACG00000016018	dolpp1	GO:0006487	protein N-linked glycosylation	A protein glycosylation process in which a carbohydrate or carbohydrate derivative unit is added to a protein via the N4 atom of peptidyl-asparagine, the omega-N of arginine, or the N1' atom peptidyl-tryptophan.	dolpp1	1	0.412063
groupXIV	2754101	2757005	ENSGACG00000016018	dolpp1	GO:0006486	protein glycosylation	A protein modification process that results in the addition of a carbohydrate or carbohydrate derivative unit to a protein amino acid, e.g. the addition of glycan chains to proteins.	dolpp1	1	0.412063
groupXIV	2754101	2757005	ENSGACG00000016018	dolpp1	GO:0044238	primary metabolic process	The chemical reactions and pathways involving those compounds which are formed as a part of the normal anabolic and catabolic processes. These processes take place in most, if not all, cells of the organism.	dolpp1	1	0.412063
groupXIV	2754101	2757005	ENSGACG00000016018	dolpp1	GO:1901576	organic substance biosynthetic process	The chemical reactions and pathways resulting in the formation of an organic substance, any molecular entity containing carbon.	dolpp1	1	0.412063
groupXIV	2754101	2757005	ENSGACG00000016018	dolpp1	GO:0016020	membrane	A lipid bilayer along with all the proteins and protein complexes embedded in it and attached to it.	dolpp1	1	0.412063
groupXIV	2754101	2757005	ENSGACG00000016018	dolpp1	GO:0016787	hydrolase activity	Catalysis of the hydrolysis of various bonds, e.g. C-O, C-N, C-C, phosphoric anhydride bonds, etc.	dolpp1	1	0.412063
groupXIV	2754101	2757005	ENSGACG00000016018	dolpp1	GO:0005789	endoplasmic reticulum membrane	The lipid bilayer surrounding the endoplasmic reticulum.	dolpp1	1	0.412063
groupXIV	2754101	2757005	ENSGACG00000016018	dolpp1	GO:0005783	endoplasmic reticulum	The irregular network of unit membranes, visible only by electron microscopy, that occurs in the cytoplasm of many eukaryotic cells. The membranes form a complex meshwork of tubular channels, which are often expanded into slitlike cavities called cisternae. The ER takes two forms, rough (or granular), with ribosomes adhering to the outer surface, and smooth (with no ribosomes attached).	dolpp1	1	0.412063
groupXIV	2754101	2757005	ENSGACG00000016018	dolpp1	GO:0047874	dolichyldiphosphatase activity	Catalysis of the reaction: dolichyl diphosphate + H2O = dolichyl phosphate + phosphate.	dolpp1	1	0.412063
groupIV	8270521	8276880	ENSGACG00000017632	dpf2l	GO:0046872	metal ion binding	Binding to a metal ion.	dpf2l	10	0.535646
groupI	11730923	11773953	ENSGACG00000010850	dph1	GO:0016740	transferase activity	Catalysis of the transfer of a group, e.g. a methyl group, glycosyl group, acyl group, phosphorus-containing, or other groups, from one compound (generally regarded as the donor) to another compound (generally regarded as the acceptor). Transferase is the systematic name for any enzyme of EC class 2.	dph1	50	0.56804
groupI	11730923	11773953	ENSGACG00000010850	dph1	GO:0017183	peptidyl-diphthamide biosynthetic process from peptidyl-histidine	The modification of peptidyl-histidine to 2'-(3-carboxamido-3-(trimethylammonio)propyl)-L-histidine, known as diphthamide, found in translation elongation factor EF-2. The process occurs in eukaryotes and archaea but not eubacteria.	dph1	50	0.56804
groupI	11730923	11773953	ENSGACG00000010850	dph1	GO:0046872	metal ion binding	Binding to a metal ion.	dph1	50	0.56804
groupI	11730923	11773953	ENSGACG00000010850	dph1	GO:0051536	iron-sulfur cluster binding	Binding to an iron-sulfur cluster, a combination of iron and sulfur atoms.	dph1	50	0.56804
groupI	11730923	11773953	ENSGACG00000010850	dph1	GO:0051539	4 iron, 4 sulfur cluster binding	Binding to a 4 iron, 4 sulfur (4Fe-4S) cluster; this cluster consists of four iron atoms, with the inorganic sulfur atoms found between the irons and acting as bridging ligands.	dph1	50	0.56804
groupI	11730923	11773953	ENSGACG00000010850	dph1	GO:0090560	2-(3-amino-3-carboxypropyl)histidine synthase activity	Catalysis of the reaction S-adenosyl-L-methionine + L-histidine-[translation elongation factor 2] = S-methyl-5-thioadenosine + 2-[(3S)-3-amino-3-carboxypropyl]-L-histidine-[translation elongation factor 2].	dph1	50	0.56804
groupXIII	126344	135373	ENSGACG00000003313	dpp7	GO:0070008	serine-type exopeptidase activity	Catalysis of the hydrolysis of a peptide bond not more than three residues from the N- or C-terminus of a polypeptide chain by a catalytic mechanism that involves a catalytic triad consisting of a serine nucleophile that is activated by a proton relay involving an acidic residue (e.g. aspartate or glutamate) and a basic residue (usually histidine).	dpp7	2	0.286048
groupXIII	126344	135373	ENSGACG00000003313	dpp7	GO:0006508	proteolysis	The hydrolysis of proteins into smaller polypeptides and/or amino acids by cleavage of their peptide bonds.	dpp7	2	0.286048
groupXIII	126344	135373	ENSGACG00000003313	dpp7	GO:0016787	hydrolase activity	Catalysis of the hydrolysis of various bonds, e.g. C-O, C-N, C-C, phosphoric anhydride bonds, etc.	dpp7	2	0.286048
groupXX	14372614	14386146	ENSGACG00000012694	dpy19l1l	GO:0016020	membrane	A lipid bilayer along with all the proteins and protein complexes embedded in it and attached to it.	dpy19l1l	1	0.278006
groupVII	22923351	22924742	ENSGACG00000020716	drd1b	GO:0042311	vasodilation	An increase in the internal diameter of blood vessels, especially arterioles or capillaries, due to relaxation of smooth muscle cells that line the vessels, and usually resulting in a decrease in blood pressure.	drd1b	1	0.366632
groupVII	22923351	22924742	ENSGACG00000020716	drd1b	GO:0001963	synaptic transmission, dopaminergic	The vesicular release of dopamine. from a presynapse, across a chemical synapse, the subsequent activation of dopamine receptors at the postsynapse of a target cell (neuron, muscle, or secretory cell) and the effects of this activation on the postsynaptic membrane potential and ionic composition of the postsynaptic cytosol. This process encompasses both spontaneous and evoked release of neurotran…	drd1b	1	0.366632
groupVII	22923351	22924742	ENSGACG00000020716	drd1b	GO:0045202	synapse	The junction between an axon of one neuron and a dendrite of another neuron, a muscle fiber or a glial cell. As the axon approaches the synapse it enlarges into a specialized structure, the presynaptic terminal bouton, which contains mitochondria and synaptic vesicles. At the tip of the terminal bouton is the presynaptic membrane; facing it, and separated from it by a minute cleft (the synaptic c…	drd1b	1	0.366632
groupVII	22923351	22924742	ENSGACG00000020716	drd1b	GO:0007165	signal transduction	The cellular process in which a signal is conveyed to trigger a change in the activity or state of a cell. Signal transduction begins with reception of a signal (e.g. a ligand binding to a receptor or receptor activation by a stimulus such as light), or for signal transduction in the absence of ligand, signal-withdrawal or the activity of a constitutively active receptor. Signal transduction ends…	drd1b	1	0.366632
groupVII	22923351	22924742	ENSGACG00000020716	drd1b	GO:0005886	plasma membrane	The membrane surrounding a cell that separates the cell from its external environment. It consists of a phospholipid bilayer and associated proteins.	drd1b	1	0.366632
groupVII	22923351	22924742	ENSGACG00000020716	drd1b	GO:0016020	membrane	A lipid bilayer along with all the proteins and protein complexes embedded in it and attached to it.	drd1b	1	0.366632
groupVII	22923351	22924742	ENSGACG00000020716	drd1b	GO:0007186	G protein-coupled receptor signaling pathway	The series of molecular signals initiated by a ligand binding to its receptor, in which the activated receptor promotes the exchange of GDP for GTP on the alpha-subunit of an associated heterotrimeric G-protein complex. The GTP-bound activated alpha-G-protein then dissociates from the beta- and gamma-subunits to further transmit the signal within the cell. The pathway begins with receptor-ligand …	drd1b	1	0.366632
groupVII	22923351	22924742	ENSGACG00000020716	drd1b	GO:0004930	G protein-coupled receptor activity	Combining with an extracellular signal and transmitting the signal across the membrane by activating an associated G-protein; promotes the exchange of GDP for GTP on the alpha subunit of a heterotrimeric G-protein complex.	drd1b	1	0.366632
groupVII	22923351	22924742	ENSGACG00000020716	drd1b	GO:0007212	dopamine receptor signaling pathway	The series of molecular signals generated as a consequence of a dopamine receptor binding to one of its physiological ligands.	drd1b	1	0.366632
groupVII	22923351	22924742	ENSGACG00000020716	drd1b	GO:0004952	dopamine neurotransmitter receptor activity	Combining with the neurotransmitter dopamine to initiate a change in cell activity.	drd1b	1	0.366632
groupVII	22923351	22924742	ENSGACG00000020716	drd1b	GO:0007189	adenylate cyclase-activating G protein-coupled receptor signaling pathway	A G protein-coupled receptor signaling pathway in which the signal is transmitted via the activation of adenylyl cyclase activity and a subsequent increase in the intracellular concentration of cyclic AMP (cAMP).	drd1b	1	0.366632
groupI	8990298	9055383	ENSGACG00000009383	dscaml1	GO:0005515	protein binding	Binding to a protein.	dscaml1	1	0.277061
groupI	8990298	9055383	ENSGACG00000009383	dscaml1	GO:0005886	plasma membrane	The membrane surrounding a cell that separates the cell from its external environment. It consists of a phospholipid bilayer and associated proteins.	dscaml1	1	0.277061
groupI	8990298	9055383	ENSGACG00000009383	dscaml1	GO:0007399	nervous system development	The process whose specific outcome is the progression of nervous tissue over time, from its formation to its mature state.	dscaml1	1	0.277061
groupI	8990298	9055383	ENSGACG00000009383	dscaml1	GO:0016020	membrane	A lipid bilayer along with all the proteins and protein complexes embedded in it and attached to it.	dscaml1	1	0.277061
groupI	8990298	9055383	ENSGACG00000009383	dscaml1	GO:0007155	cell adhesion	The attachment of a cell, either to another cell or to an underlying substrate such as the extracellular matrix, via cell adhesion molecules.	dscaml1	1	0.277061
groupI	8990298	9055383	ENSGACG00000009383	dscaml1	GO:0007411	axon guidance	The chemotaxis process that directs the migration of an axon growth cone to a specific target site in response to a combination of attractive and repulsive cues.	dscaml1	1	0.277061
groupXIX	9240443	9247952	ENSGACG00000008159	dus2	GO:0008033	tRNA processing	The process in which a pre-tRNA molecule is converted to a mature tRNA, ready for addition of an aminoacyl group.	dus2	1	0.343165
groupXIX	9240443	9247952	ENSGACG00000008159	dus2	GO:0002943	tRNA dihydrouridine synthesis	The process whereby a uridine in a transfer RNA is converted to dihydrouridine.	dus2	1	0.343165
groupXIX	9240443	9247952	ENSGACG00000008159	dus2	GO:0017150	tRNA dihydrouridine synthase activity	Catalysis of the reaction: tRNA-uracil + acceptor = tRNA-dihydrouridine + reduced acceptor.	dus2	1	0.343165
groupXIX	9240443	9247952	ENSGACG00000008159	dus2	GO:0000049	tRNA binding	Binding to a transfer RNA.	dus2	1	0.343165
groupXIX	9240443	9247952	ENSGACG00000008159	dus2	GO:0003723	RNA binding	Binding to an RNA molecule or a portion thereof.	dus2	1	0.343165
groupXIX	9240443	9247952	ENSGACG00000008159	dus2	GO:0016491	oxidoreductase activity	Catalysis of an oxidation-reduction (redox) reaction, a reversible chemical reaction in which the oxidation state of an atom or atoms within a molecule is altered. One substrate acts as a hydrogen or electron donor and becomes oxidized, while the other acts as hydrogen or electron acceptor and becomes reduced.	dus2	1	0.343165
groupXIX	9240443	9247952	ENSGACG00000008159	dus2	GO:0050660	flavin adenine dinucleotide binding	Binding to FAD, flavin-adenine dinucleotide, the coenzyme or the prosthetic group of various flavoprotein oxidoreductase enzymes, in either the oxidized form, FAD, or the reduced form, FADH2.	dus2	1	0.343165
groupIII	5998852	6003561	ENSGACG00000014849	dusp12	GO:0008138	protein tyrosine/serine/threonine phosphatase activity	Catalysis of the reactions: protein serine + H2O = protein serine + phosphate; protein threonine phosphate + H2O = protein threonine + phosphate; and protein tyrosine phosphate + H2O = protein tyrosine + phosphate.	dusp12	1	0.305796
groupIII	5998852	6003561	ENSGACG00000014849	dusp12	GO:0004725	protein tyrosine phosphatase activity	Catalysis of the reaction: protein tyrosine phosphate + H2O = protein tyrosine + phosphate.	dusp12	1	0.305796
groupIII	5998852	6003561	ENSGACG00000014849	dusp12	GO:0006470	protein dephosphorylation	The process of removing one or more phosphoric residues from a protein.	dusp12	1	0.305796
groupIII	5998852	6003561	ENSGACG00000014849	dusp12	GO:0004721	phosphoprotein phosphatase activity	Catalysis of the reaction: a phosphoprotein + H2O = a protein + phosphate. Together with protein kinases, these enzymes control the state of phosphorylation of cellular proteins and thereby provide an important mechanism for regulating cellular activity.	dusp12	1	0.305796
groupIII	5998852	6003561	ENSGACG00000014849	dusp12	GO:0016791	phosphatase activity	Catalysis of the hydrolysis of phosphoric monoesters, releasing inorganic phosphate.	dusp12	1	0.305796
groupIII	5998852	6003561	ENSGACG00000014849	dusp12	GO:0016787	hydrolase activity	Catalysis of the hydrolysis of various bonds, e.g. C-O, C-N, C-C, phosphoric anhydride bonds, etc.	dusp12	1	0.305796
groupIII	5998852	6003561	ENSGACG00000014849	dusp12	GO:0016311	dephosphorylation	The process of removing one or more phosphoric (ester or anhydride) residues from a molecule.	dusp12	1	0.305796
groupI	6458406	6536357	ENSGACG00000008068	DYNC2H1	GO:0008569	minus-end-directed microtubule motor activity	A motor activity that generates movement along a microtubule toward the minus end, driven by ATP hydrolysis.	DYNC2H1	3	0.295382
groupI	6458406	6536357	ENSGACG00000008068	DYNC2H1	GO:0007018	microtubule-based movement	A microtubule-based process that results in the movement of organelles, other microtubules, or other cellular components. Examples include motor-driven movement along microtubules and movement driven by polymerization or depolymerization of microtubules.	DYNC2H1	3	0.295382
groupI	6458406	6536357	ENSGACG00000008068	DYNC2H1	GO:0051959	dynein light intermediate chain binding	Binding to a light intermediate chain of the dynein complex.	DYNC2H1	3	0.295382
groupI	6458406	6536357	ENSGACG00000008068	DYNC2H1	GO:0045505	dynein intermediate chain binding	Binding to an intermediate chain of the dynein complex.	DYNC2H1	3	0.295382
groupI	6458406	6536357	ENSGACG00000008068	DYNC2H1	GO:0030286	dynein complex	Any of several large complexes that contain two or three dynein heavy chains and several light chains, and have microtubule motor activity.	DYNC2H1	3	0.295382
groupI	6458406	6536357	ENSGACG00000008068	DYNC2H1	GO:0016887	ATP hydrolysis activity	Catalysis of the reaction: ATP + H2O = ADP + H+ phosphate. ATP hydrolysis is used in some reactions as an energy source, for example to catalyze a reaction or drive transport against a concentration gradient.	DYNC2H1	3	0.295382
groupI	6458406	6536357	ENSGACG00000008068	DYNC2H1	GO:0005524	ATP binding	Binding to ATP, adenosine 5'-triphosphate, a universally important coenzyme and enzyme regulator.	DYNC2H1	3	0.295382
groupXV	8204513	8206803	ENSGACG00000009963	ebi3	GO:0005515	protein binding	Binding to a protein.	ENSGACG00000009963	1	0.336543
groupXV	8204513	8206803	ENSGACG00000009963	ebi3	GO:0016020	membrane	A lipid bilayer along with all the proteins and protein complexes embedded in it and attached to it.	ENSGACG00000009963	1	0.336543
groupXV	8204513	8206803	ENSGACG00000009963	ebi3	GO:0019221	cytokine-mediated signaling pathway	The series of molecular signals initiated by the binding of a cytokine to a receptor on the surface of a cell, and ending with the regulation of a downstream cellular process, e.g. transcription.	ENSGACG00000009963	1	0.336543
groupXV	8204513	8206803	ENSGACG00000009963	ebi3	GO:0004896	cytokine receptor activity	Combining with a cytokine and transmitting the signal from one side of the membrane to the other to initiate a change in cell activity.	ENSGACG00000009963	1	0.336543
groupX	6955694	6967472	ENSGACG00000004534	efna1a	GO:0098552	side of membrane	A cellular component consisting of one leaflet of a membrane bilayer and any proteins embedded or anchored in it or attached to its surface.	efna1a	2	0.381119
groupX	6955694	6967472	ENSGACG00000004534	efna1a	GO:0016020	membrane	A lipid bilayer along with all the proteins and protein complexes embedded in it and attached to it.	efna1a	2	0.381119
groupX	6955694	6967472	ENSGACG00000004534	efna1a	GO:0048013	ephrin receptor signaling pathway	The series of molecular signals initiated by ephrin binding to its receptor, and ending with the regulation of a downstream cellular process, e.g. transcription.	efna1a	2	0.381119
groupX	6955694	6967472	ENSGACG00000004534	efna1a	GO:0046875	ephrin receptor binding	Binding to an ephrin receptor.	efna1a	2	0.381119
groupXX	5705002	5746913	ENSGACG00000006293	eif3ha	GO:0006413	translational initiation	The process preceding formation of the peptide bond between the first two amino acids of a protein. This includes the formation of a complex of the ribosome, mRNA or circRNA, and an initiation complex that contains the first aminoacyl-tRNA.	eif3ha	10	0.383362
groupXX	5705002	5746913	ENSGACG00000006293	eif3ha	GO:0003743	translation initiation factor activity	Functions in the initiation of ribosome-mediated translation of mRNA into a polypeptide.	eif3ha	10	0.383362
groupXX	5705002	5746913	ENSGACG00000006293	eif3ha	GO:0006412	translation	The cellular metabolic process in which a protein is formed, using the sequence of a mature mRNA or circRNA molecule to specify the sequence of amino acids in a polypeptide chain. Translation is mediated by the ribosome, and begins with the formation of a ternary complex between aminoacylated initiator methionine tRNA, GTP, and initiation factor 2, which subsequently associates with the small sub…	eif3ha	10	0.383362
groupXX	5705002	5746913	ENSGACG00000006293	eif3ha	GO:0005515	protein binding	Binding to a protein.	eif3ha	10	0.383362
groupXX	5705002	5746913	ENSGACG00000006293	eif3ha	GO:0008233	peptidase activity	Catalysis of the hydrolysis of a peptide bond. A peptide bond is a covalent bond formed when the carbon atom from the carboxyl group of one amino acid shares electrons with the nitrogen atom from the amino group of a second amino acid.	eif3ha	10	0.383362
groupXX	5705002	5746913	ENSGACG00000006293	eif3ha	GO:0008237	metallopeptidase activity	Catalysis of the hydrolysis of peptide bonds by a mechanism in which water acts as a nucleophile, one or two metal ions hold the water molecule in place, and charged amino acid side chains are ligands for the metal ions.	eif3ha	10	0.383362
groupXX	5705002	5746913	ENSGACG00000006293	eif3ha	GO:0001732	formation of cytoplasmic translation initiation complex	Joining of the large ribosomal subunit with the translation preinitiation complex, with release of IF2/eIF2 and IF3/eIF3 or IF5B/eIF5B. This leaves the functional ribosome at the AUG, with the methionyl/formyl-methionyl-tRNA positioned at the P site.	eif3ha	10	0.383362
groupXX	5705002	5746913	ENSGACG00000006293	eif3ha	GO:0005852	eukaryotic translation initiation factor 3 complex	A complex of several polypeptides that plays at least two important roles in protein synthesis: First, eIF3 binds to the 40S ribosome and facilitates loading of the Met-tRNA/eIF2.GTP ternary complex to form the 43S preinitiation complex. Subsequently, eIF3 apparently assists eIF4 in recruiting mRNAs to the 43S complex. The eIF3 complex contains five conserved core subunits, and may contain severa…	eif3ha	10	0.383362
groupXX	5705002	5746913	ENSGACG00000006293	eif3ha	GO:0033290	eukaryotic 48S preinitiation complex	A protein complex composed of the small ribosomal subunit, eIF3, eIF1A, methionyl-initiatior methionine and a capped mRNA. The complex is initially positioned at the 5'-end of the capped mRNA.	eif3ha	10	0.383362
groupXX	5705002	5746913	ENSGACG00000006293	eif3ha	GO:0016282	eukaryotic 43S preinitiation complex	A protein complex composed of the 40S ribosomal subunit plus eIF1A, eIF3, and eIF2-GTP-bound methionyl-initiator methionine tRNA.	eif3ha	10	0.383362
groupXX	5705002	5746913	ENSGACG00000006293	eif3ha	GO:0002183	cytoplasmic translational initiation	The process preceding formation of the peptide bond between the first two amino acids of a protein in the cytoplasm. This includes the formation of a complex of the ribosome, mRNA or circRNA, and an initiation complex that contains the first aminoacyl-tRNA.	eif3ha	10	0.383362
groupXX	5705002	5746913	ENSGACG00000006293	eif3ha	GO:0005737	cytoplasm	The contents of a cell excluding the plasma membrane and nucleus, but including other subcellular structures.	eif3ha	10	0.383362
groupII	12798371	12804397	ENSGACG00000016009	eif3m	GO:0006413	translational initiation	The process preceding formation of the peptide bond between the first two amino acids of a protein. This includes the formation of a complex of the ribosome, mRNA or circRNA, and an initiation complex that contains the first aminoacyl-tRNA.	eif3m	2	0.303222
groupII	12798371	12804397	ENSGACG00000016009	eif3m	GO:0003743	translation initiation factor activity	Functions in the initiation of ribosome-mediated translation of mRNA into a polypeptide.	eif3m	2	0.303222
groupII	12798371	12804397	ENSGACG00000016009	eif3m	GO:0006412	translation	The cellular metabolic process in which a protein is formed, using the sequence of a mature mRNA or circRNA molecule to specify the sequence of amino acids in a polypeptide chain. Translation is mediated by the ribosome, and begins with the formation of a ternary complex between aminoacylated initiator methionine tRNA, GTP, and initiation factor 2, which subsequently associates with the small sub…	eif3m	2	0.303222
groupII	12798371	12804397	ENSGACG00000016009	eif3m	GO:0001732	formation of cytoplasmic translation initiation complex	Joining of the large ribosomal subunit with the translation preinitiation complex, with release of IF2/eIF2 and IF3/eIF3 or IF5B/eIF5B. This leaves the functional ribosome at the AUG, with the methionyl/formyl-methionyl-tRNA positioned at the P site.	eif3m	2	0.303222
groupII	12798371	12804397	ENSGACG00000016009	eif3m	GO:0071541	eukaryotic translation initiation factor 3 complex, eIF3m	An eukaryotic translation initiation factor 3 complex that contains the PCI-domain protein eIF3m.	eif3m	2	0.303222
groupII	12798371	12804397	ENSGACG00000016009	eif3m	GO:0005852	eukaryotic translation initiation factor 3 complex	A complex of several polypeptides that plays at least two important roles in protein synthesis: First, eIF3 binds to the 40S ribosome and facilitates loading of the Met-tRNA/eIF2.GTP ternary complex to form the 43S preinitiation complex. Subsequently, eIF3 apparently assists eIF4 in recruiting mRNAs to the 43S complex. The eIF3 complex contains five conserved core subunits, and may contain severa…	eif3m	2	0.303222
groupII	12798371	12804397	ENSGACG00000016009	eif3m	GO:0033290	eukaryotic 48S preinitiation complex	A protein complex composed of the small ribosomal subunit, eIF3, eIF1A, methionyl-initiatior methionine and a capped mRNA. The complex is initially positioned at the 5'-end of the capped mRNA.	eif3m	2	0.303222
groupII	12798371	12804397	ENSGACG00000016009	eif3m	GO:0016282	eukaryotic 43S preinitiation complex	A protein complex composed of the 40S ribosomal subunit plus eIF1A, eIF3, and eIF2-GTP-bound methionyl-initiator methionine tRNA.	eif3m	2	0.303222
groupII	12798371	12804397	ENSGACG00000016009	eif3m	GO:0002183	cytoplasmic translational initiation	The process preceding formation of the peptide bond between the first two amino acids of a protein in the cytoplasm. This includes the formation of a complex of the ribosome, mRNA or circRNA, and an initiation complex that contains the first aminoacyl-tRNA.	eif3m	2	0.303222
groupII	12798371	12804397	ENSGACG00000016009	eif3m	GO:0005737	cytoplasm	The contents of a cell excluding the plasma membrane and nucleus, but including other subcellular structures.	eif3m	2	0.303222
groupVII	5040563	5050046	ENSGACG00000019484	elavl2	GO:0003723	RNA binding	Binding to an RNA molecule or a portion thereof.	elavl2	9	0.416167
groupVII	5040563	5050046	ENSGACG00000019484	elavl2	GO:1990904	ribonucleoprotein complex	A macromolecular complex that contains both RNA and protein molecules.	elavl2	9	0.416167
groupVII	5040563	5050046	ENSGACG00000019484	elavl2	GO:0003676	nucleic acid binding	Binding to a nucleic acid.	elavl2	9	0.416167
groupVII	5040563	5050046	ENSGACG00000019484	elavl2	GO:0003730	mRNA 3'-UTR binding	Binding to a 3' untranslated region of an mRNA molecule.	elavl2	9	0.416167
groupVIII	13997640	14027578	ENSGACG00000011152	elavl4	GO:0003723	RNA binding	Binding to an RNA molecule or a portion thereof.	elavl4	1	0.279897
groupVIII	13997640	14027578	ENSGACG00000011152	elavl4	GO:1990904	ribonucleoprotein complex	A macromolecular complex that contains both RNA and protein molecules.	elavl4	1	0.279897
groupVIII	13997640	14027578	ENSGACG00000011152	elavl4	GO:0043204	perikaryon	The portion of the cell soma (neuronal cell body) that excludes the nucleus.	elavl4	1	0.279897
groupVIII	13997640	14027578	ENSGACG00000011152	elavl4	GO:0003676	nucleic acid binding	Binding to a nucleic acid.	elavl4	1	0.279897
groupVIII	13997640	14027578	ENSGACG00000011152	elavl4	GO:0030426	growth cone	The migrating motile tip of a growing neuron projection, where actin accumulates, and the actin cytoskeleton is the most dynamic.	elavl4	1	0.279897
groupVIII	13997640	14027578	ENSGACG00000011152	elavl4	GO:0030425	dendrite	A neuron projection that has a short, tapering, morphology. Dendrites receive and integrate signals from other neurons or from sensory stimuli, and conduct nerve impulses towards the axon or the cell body. In most neurons, the impulse is conveyed from dendrites to axon via the cell body, but in some types of unipolar neuron, the impulse does not travel via the cell body.	elavl4	1	0.279897
groupVIII	13997640	14027578	ENSGACG00000011152	elavl4	GO:0005737	cytoplasm	The contents of a cell excluding the plasma membrane and nucleus, but including other subcellular structures.	elavl4	1	0.279897
groupVIII	13997640	14027578	ENSGACG00000011152	elavl4	GO:0042995	cell projection	A prolongation or process extending from a cell, e.g. a flagellum or axon.	elavl4	1	0.279897
groupVIII	13997640	14027578	ENSGACG00000011152	elavl4	GO:0030424	axon	The long process of a neuron that conducts nerve impulses, usually away from the cell body to the terminals and varicosities, which are sites of storage and release of neurotransmitter.	elavl4	1	0.279897
scaffold_177	105895	110487	ENSGACG00000000769	elfn2a	GO:0005515	protein binding	Binding to a protein.	elfn2a	2	0.320218
scaffold_177	105895	110487	ENSGACG00000000769	elfn2a	GO:0016020	membrane	A lipid bilayer along with all the proteins and protein complexes embedded in it and attached to it.	elfn2a	2	0.320218
groupVIII	15240235	15249036	ENSGACG00000011897	elovl1b	GO:0042761	very long-chain fatty acid biosynthetic process	The chemical reactions and pathways resulting in the formation of a fatty acid which has a chain length greater than C22.	elovl1b	1	0.288803
groupVIII	15240235	15249036	ENSGACG00000011897	elovl1b	GO:0006636	unsaturated fatty acid biosynthetic process	The chemical reactions and pathways resulting in the formation of an unsaturated fatty acid, any fatty acid containing one or more double bonds between carbon atoms.	elovl1b	1	0.288803
groupVIII	15240235	15249036	ENSGACG00000011897	elovl1b	GO:0016740	transferase activity	Catalysis of the transfer of a group, e.g. a methyl group, glycosyl group, acyl group, phosphorus-containing, or other groups, from one compound (generally regarded as the donor) to another compound (generally regarded as the acceptor). Transferase is the systematic name for any enzyme of EC class 2.	elovl1b	1	0.288803
groupVIII	15240235	15249036	ENSGACG00000011897	elovl1b	GO:0048794	swim bladder development	The process whose specific outcome is the progression of the swim bladder over time, from its formation to the mature structure. The swim bladder is used by some fishes to maintain buoyancy and may function in addition as a sound producing organ, a sound receptor, and a respiratory organ.	elovl1b	1	0.288803
groupVIII	15240235	15249036	ENSGACG00000011897	elovl1b	GO:0016020	membrane	A lipid bilayer along with all the proteins and protein complexes embedded in it and attached to it.	elovl1b	1	0.288803
groupVIII	15240235	15249036	ENSGACG00000011897	elovl1b	GO:0035338	long-chain fatty-acyl-CoA biosynthetic process	The chemical reactions and pathways resulting in the formation of a long-chain fatty-acyl-CoA any derivative of coenzyme A in which the sulfhydryl group is in a thioester linkage with a long-chain fatty-acyl group. Long-chain fatty-acyl-CoAs have chain lengths of C13 or more.	elovl1b	1	0.288803
groupVIII	15240235	15249036	ENSGACG00000011897	elovl1b	GO:0006629	lipid metabolic process	The chemical reactions and pathways involving lipids, compounds soluble in an organic solvent but not, or sparingly, in an aqueous solvent. Includes fatty acids; neutral fats, other fatty-acid esters, and soaps; long-chain (fatty) alcohols and waxes; sphingoids and other long-chain bases; glycolipids, phospholipids and sphingolipids; and carotenes, polyprenols, sterols, terpenes and other isopren…	elovl1b	1	0.288803
groupVIII	15240235	15249036	ENSGACG00000011897	elovl1b	GO:0001822	kidney development	The process whose specific outcome is the progression of the kidney over time, from its formation to the mature structure. The kidney is an organ that filters the blood and/or excretes the end products of body metabolism in the form of urine.	elovl1b	1	0.288803
groupVIII	15240235	15249036	ENSGACG00000011897	elovl1b	GO:0006631	fatty acid metabolic process	The chemical reactions and pathways involving fatty acids, aliphatic monocarboxylic acids liberated from naturally occurring fats and oils by hydrolysis.	elovl1b	1	0.288803
groupVIII	15240235	15249036	ENSGACG00000011897	elovl1b	GO:0019367	fatty acid elongation, saturated fatty acid	Elongation of a saturated fatty acid chain.	elovl1b	1	0.288803
groupVIII	15240235	15249036	ENSGACG00000011897	elovl1b	GO:0034625	fatty acid elongation, monounsaturated fatty acid	Elongation of a fatty acid chain into which one C-C double bond has been introduced.	elovl1b	1	0.288803
groupVIII	15240235	15249036	ENSGACG00000011897	elovl1b	GO:0009922	fatty acid elongase activity	Catalysis of the reaction: fatty acid (C-16 or longer) + 2-C = fatty acid (C-16 or longer + 2-C).	elovl1b	1	0.288803
groupVIII	15240235	15249036	ENSGACG00000011897	elovl1b	GO:0006633	fatty acid biosynthetic process	The chemical reactions and pathways resulting in the formation of a fatty acid, any of the aliphatic monocarboxylic acids that can be liberated by hydrolysis from naturally occurring fats and oils. Fatty acids are predominantly straight-chain acids of 4 to 24 carbon atoms, which may be saturated or unsaturated; branched fatty acids and hydroxy fatty acids also occur, and very long chain acids of …	elovl1b	1	0.288803
groupVIII	15240235	15249036	ENSGACG00000011897	elovl1b	GO:0005789	endoplasmic reticulum membrane	The lipid bilayer surrounding the endoplasmic reticulum.	elovl1b	1	0.288803
groupVIII	15240235	15249036	ENSGACG00000011897	elovl1b	GO:0005783	endoplasmic reticulum	The irregular network of unit membranes, visible only by electron microscopy, that occurs in the cytoplasm of many eukaryotic cells. The membranes form a complex meshwork of tubular channels, which are often expanded into slitlike cavities called cisternae. The ER takes two forms, rough (or granular), with ribosomes adhering to the outer surface, and smooth (with no ribosomes attached).	elovl1b	1	0.288803
scaffold_213	53588	55807	ENSGACG00000001706	emc9	GO:0072546	EMC complex	A transmembrane protein complex located in the endoplasmic reticulum (ER) involved in the insertion of newly synthesized proteins in the membrane of the ER. In S. cerevisiae, it has six members: EMC1, EMC2, AIM27, EMC4, KRE27, and EMC6.	emc9	1	0.406402
scaffold_27	1848510	1852176	ENSGACG00000000700	endou	GO:0005044	scavenger receptor activity	Combining with any modified low-density lipoprotein (LDL) or other polyanionic ligand and delivering the ligand into the cell via endocytosis. Ligands include acetylated and oxidized LDL, Gram-positive and Gram-negative bacteria, apoptotic cells, amyloid-beta fibrils, and advanced glycation end products (AGEs).	endou	2	0.31248
scaffold_27	1848510	1852176	ENSGACG00000000700	endou	GO:0003723	RNA binding	Binding to an RNA molecule or a portion thereof.	endou	2	0.31248
scaffold_27	1848510	1852176	ENSGACG00000000700	endou	GO:0030247	polysaccharide binding	Binding to a polysaccharide, a polymer of many (typically more than 10) monosaccharide residues linked glycosidically.	endou	2	0.31248
scaffold_27	1848510	1852176	ENSGACG00000000700	endou	GO:0004518	nuclease activity	Catalysis of the hydrolysis of ester linkages within nucleic acids.	endou	2	0.31248
scaffold_27	1848510	1852176	ENSGACG00000000700	endou	GO:0046872	metal ion binding	Binding to a metal ion.	endou	2	0.31248
scaffold_27	1848510	1852176	ENSGACG00000000700	endou	GO:0006955	immune response	Any immune system process that functions in the calibrated response of an organism to a potential internal or invasive threat.	endou	2	0.31248
scaffold_27	1848510	1852176	ENSGACG00000000700	endou	GO:0016787	hydrolase activity	Catalysis of the hydrolysis of various bonds, e.g. C-O, C-N, C-C, phosphoric anhydride bonds, etc.	endou	2	0.31248
scaffold_27	1848510	1852176	ENSGACG00000000700	endou	GO:0004521	endoribonuclease activity	Catalysis of the hydrolysis of ester linkages within ribonucleic acid by creating internal breaks.	endou	2	0.31248
scaffold_27	1848510	1852176	ENSGACG00000000700	endou	GO:0004519	endonuclease activity	Catalysis of the hydrolysis of ester linkages within nucleic acids by creating internal breaks.	endou	2	0.31248
scaffold_27	1848510	1852176	ENSGACG00000000700	endou	GO:0006897	endocytosis	A vesicle-mediated transport process in which cells take up external materials or membrane constituents by the invagination of a small region of the plasma membrane to form a new membrane-bounded vesicle.	endou	2	0.31248
scaffold_27	1848510	1852176	ENSGACG00000000700	endou	GO:0110165	cellular anatomical entity	A part of a cellular organism that is either an immaterial entity or a material entity with granularity above the level of a protein complex but below that of an anatomical system. Or, a substance produced by a cellular organism with granularity above the level of a protein complex.	endou	2	0.31248
groupXX	3736568	3738629	ENSGACG00000005281	eny2	GO:0070390	transcription export complex 2	A protein complex that couples SAGA-dependent gene expression to mRNA export at the inner side of the nuclear pore complex (NPC). The TREX-2 complex is tethered to the inner side of the NPC via the nucleoporins Nup1 and Nup60; in S. cerevisiae it contains Sac3p, Thp1p, Sem1, Sus1p and Cdc31p.	eny2	1	0.333043
groupXX	3736568	3738629	ENSGACG00000005281	eny2	GO:0006368	transcription elongation by RNA polymerase II	The extension of an RNA molecule after transcription initiation and promoter clearance at an RNA polymerase II promoter by the addition of ribonucleotides catalyzed by RNA polymerase II.	eny2	1	0.333043
groupXX	3736568	3738629	ENSGACG00000005281	eny2	GO:0003713	transcription coactivator activity	A transcription coregulator activity that activates or increases the transcription of specific gene sets via binding to a DNA-bound DNA-binding transcription factor, either on its own or as part of a complex. Coactivators often act by altering chromatin structure and modifications. For example, one class of transcription coactivators modifies chromatin structure through covalent modification of h…	eny2	1	0.333043
groupXX	3736568	3738629	ENSGACG00000005281	eny2	GO:0000124	SAGA complex	A SAGA-type histone acetyltransferase complex that deubiquitinates H2A and/or H2B. This complex is organized into several functional submodules: a structural core including the activator binding module and consisting of ADA1 or a homolog, members of the SPT and TAF protein families as well as promotor recruitment factor TRRAP/TRA1, a histone acetyltransferase (HAT) module consisting of GCN5/KAT2A…	eny2	1	0.333043
groupXX	3736568	3738629	ENSGACG00000005281	eny2	GO:0015031	protein transport	The directed movement of proteins into, out of or within a cell, or between cells, by means of some agent such as a transporter or pore.	eny2	1	0.333043
groupXX	3736568	3738629	ENSGACG00000005281	eny2	GO:0045893	positive regulation of DNA-templated transcription	Any process that activates or increases the frequency, rate or extent of cellular DNA-templated transcription.	eny2	1	0.333043
groupXX	3736568	3738629	ENSGACG00000005281	eny2	GO:0005634	nucleus	A membrane-bounded organelle of eukaryotic cells in which chromosomes are housed and replicated. In most cells, the nucleus contains all of the cell's chromosomes except the organellar chromosomes, and is the site of RNA synthesis and processing. In some species, or in specialized cell types, RNA metabolism or DNA replication may be absent.	eny2	1	0.333043
groupXX	3736568	3738629	ENSGACG00000005281	eny2	GO:0005654	nucleoplasm	That part of the nuclear content other than the chromosomes or the nucleolus.	eny2	1	0.333043
groupXX	3736568	3738629	ENSGACG00000005281	eny2	GO:0005643	nuclear pore	A protein complex providing a discrete opening in the nuclear envelope of a eukaryotic cell, where the inner and outer nuclear membranes are joined.	eny2	1	0.333043
groupXX	3736568	3738629	ENSGACG00000005281	eny2	GO:0051028	mRNA transport	The directed movement of mRNA, messenger ribonucleic acid, into, out of or within a cell, or between cells, by means of some agent such as a transporter or pore.	eny2	1	0.333043
groupXX	3736568	3738629	ENSGACG00000005281	eny2	GO:0006406	mRNA export from nucleus	The directed movement of mRNA from the nucleus to the cytoplasm.	eny2	1	0.333043
groupXX	3736568	3738629	ENSGACG00000005281	eny2	GO:0043229	intracellular organelle	Organized structure of distinctive morphology and function, occurring within the cell. Includes the nucleus, mitochondria, plastids, vacuoles, vesicles, ribosomes and the cytoskeleton. Excludes the plasma membrane.	eny2	1	0.333043
groupXX	3736568	3738629	ENSGACG00000005281	eny2	GO:0071819	DUBm complex	A protein complex that forms part of SAGA-type complexes SAGA and SLIK, and mediates deubiquitination of histone H2B. In S. cerevisiae, the DUBm consists of the proteins Ubp8p, Sgf11p, Sus1p, and Sgf73p.	eny2	1	0.333043
groupXX	3736568	3738629	ENSGACG00000005281	eny2	GO:0006325	chromatin organization	The assembly or remodeling of chromatin composed of DNA complexed with histones, other associated proteins, and sometimes RNA.	eny2	1	0.333043
groupXX	6003650	6006502	ENSGACG00000006345	eomesb	GO:0000978	RNA polymerase II cis-regulatory region sequence-specific DNA binding	Binding to a specific upstream regulatory DNA sequence (transcription factor recognition sequence or binding site) located in cis relative to the transcription start site (i.e., on the same strand of DNA) of a gene transcribed by RNA polymerase II.	eomesb	1	0.64319
groupXX	6003650	6006502	ENSGACG00000006345	eomesb	GO:0006355	regulation of DNA-templated transcription	Any process that modulates the frequency, rate or extent of cellular DNA-templated transcription.	eomesb	1	0.64319
groupXX	6003650	6006502	ENSGACG00000006345	eomesb	GO:0045893	positive regulation of DNA-templated transcription	Any process that activates or increases the frequency, rate or extent of cellular DNA-templated transcription.	eomesb	1	0.64319
groupXX	6003650	6006502	ENSGACG00000006345	eomesb	GO:0005634	nucleus	A membrane-bounded organelle of eukaryotic cells in which chromosomes are housed and replicated. In most cells, the nucleus contains all of the cell's chromosomes except the organellar chromosomes, and is the site of RNA synthesis and processing. In some species, or in specialized cell types, RNA metabolism or DNA replication may be absent.	eomesb	1	0.64319
groupXX	6003650	6006502	ENSGACG00000006345	eomesb	GO:0009790	embryo development	The process whose specific outcome is the progression of an embryo from its formation until the end of its embryonic life stage. The end of the embryonic stage is organism-specific. For example, for mammals, the process would begin with zygote formation and end with birth. For insects, the process would begin at zygote formation and end with larval hatching. For plant zygotic embryos, this would …	eomesb	1	0.64319
groupXX	6003650	6006502	ENSGACG00000006345	eomesb	GO:0003700	DNA-binding transcription factor activity	A transcription regulator activity that modulates transcription of gene sets via selective and non-covalent binding to a specific double-stranded genomic DNA sequence (sometimes referred to as a motif) within a cis-regulatory region. Regulatory regions include promoters (proximal and distal) and enhancers. Genes are transcriptional units, and include bacterial operons.	eomesb	1	0.64319
groupXX	6003650	6006502	ENSGACG00000006345	eomesb	GO:0003677	DNA binding	Any molecular function by which a gene product interacts selectively and non-covalently with DNA (deoxyribonucleic acid).	eomesb	1	0.64319
groupXVIII	15163258	15191530	ENSGACG00000013124	EPB41L2	GO:0005198	structural molecule activity	The action of a molecule that contributes to the structural integrity of a complex.	si:ch73-18b11.1	1	0.324476
groupXVIII	15163258	15191530	ENSGACG00000013124	EPB41L2	GO:0005856	cytoskeleton	A cellular structure that forms the internal framework of eukaryotic and prokaryotic cells. The cytoskeleton includes intermediate filaments, microfilaments, microtubules, the microtrabecular lattice, and other structures characterized by a polymeric filamentous nature and long-range order within the cell. The various elements of the cytoskeleton not only serve in the maintenance of cellular shap…	si:ch73-18b11.1	1	0.324476
groupXVIII	15163258	15191530	ENSGACG00000013124	EPB41L2	GO:0008092	cytoskeletal protein binding	Binding to a protein component of a cytoskeleton (actin, microtubule, or intermediate filament cytoskeleton).	si:ch73-18b11.1	1	0.324476
groupXVIII	15163258	15191530	ENSGACG00000013124	EPB41L2	GO:0030866	cortical actin cytoskeleton organization	A process that is carried out at the cellular level which results in the assembly, arrangement of constituent parts, or disassembly of actin-based cytoskeletal structures in the cell cortex, i.e. just beneath the plasma membrane.	si:ch73-18b11.1	1	0.324476
groupXVIII	15163258	15191530	ENSGACG00000013124	EPB41L2	GO:0003779	actin binding	Binding to monomeric or multimeric forms of actin, including actin filaments.	si:ch73-18b11.1	1	0.324476
groupXVI	13295286	13360750	ENSGACG00000006747	epha3	GO:0007169	transmembrane receptor protein tyrosine kinase signaling pathway	The series of molecular signals initiated by an extracellular ligand binding to a receptor on the surface of the target cell where the receptor possesses tyrosine kinase activity, and ending with the regulation of a downstream cellular process, e.g. transcription.	epha3	2	0.307072
groupXVI	13295286	13360750	ENSGACG00000006747	epha3	GO:0004714	transmembrane receptor protein tyrosine kinase activity	Combining with a signal and transmitting the signal from one side of the membrane to the other to initiate a change in cell activity by catalysis of the reaction: ATP + a protein-L-tyrosine = ADP + a protein-L-tyrosine phosphate.	epha3	2	0.307072
groupXVI	13295286	13360750	ENSGACG00000006747	epha3	GO:0004713	protein tyrosine kinase activity	Catalysis of the reaction: ATP + a protein tyrosine = ADP + protein tyrosine phosphate.	epha3	2	0.307072
groupXVI	13295286	13360750	ENSGACG00000006747	epha3	GO:0006468	protein phosphorylation	The process of introducing a phosphate group on to a protein.	epha3	2	0.307072
groupXVI	13295286	13360750	ENSGACG00000006747	epha3	GO:0004672	protein kinase activity	Catalysis of the phosphorylation of an amino acid residue in a protein, usually according to the reaction: a protein + ATP = a phosphoprotein + ADP.	epha3	2	0.307072
groupXVI	13295286	13360750	ENSGACG00000006747	epha3	GO:0005515	protein binding	Binding to a protein.	epha3	2	0.307072
groupXVI	13295286	13360750	ENSGACG00000006747	epha3	GO:0005886	plasma membrane	The membrane surrounding a cell that separates the cell from its external environment. It consists of a phospholipid bilayer and associated proteins.	epha3	2	0.307072
groupXVI	13295286	13360750	ENSGACG00000006747	epha3	GO:0000166	nucleotide binding	Binding to a nucleotide, any compound consisting of a nucleoside that is esterified with (ortho)phosphate or an oligophosphate at any hydroxyl group on the ribose or deoxyribose.	epha3	2	0.307072
groupXVI	13295286	13360750	ENSGACG00000006747	epha3	GO:0016020	membrane	A lipid bilayer along with all the proteins and protein complexes embedded in it and attached to it.	epha3	2	0.307072
groupXVI	13295286	13360750	ENSGACG00000006747	epha3	GO:0048013	ephrin receptor signaling pathway	The series of molecular signals initiated by ephrin binding to its receptor, and ending with the regulation of a downstream cellular process, e.g. transcription.	epha3	2	0.307072
groupXVI	13295286	13360750	ENSGACG00000006747	epha3	GO:0005003	ephrin receptor activity	Combining with an ephrin receptor ligand to initiate a change in cell activity.	epha3	2	0.307072
groupXVI	13295286	13360750	ENSGACG00000006747	epha3	GO:0005524	ATP binding	Binding to ATP, adenosine 5'-triphosphate, a universally important coenzyme and enzyme regulator.	epha3	2	0.307072
groupII	8148242	8183150	ENSGACG00000015384	epha6	GO:0007169	transmembrane receptor protein tyrosine kinase signaling pathway	The series of molecular signals initiated by an extracellular ligand binding to a receptor on the surface of the target cell where the receptor possesses tyrosine kinase activity, and ending with the regulation of a downstream cellular process, e.g. transcription.	epha6	1	0.302906
groupII	8148242	8183150	ENSGACG00000015384	epha6	GO:0004714	transmembrane receptor protein tyrosine kinase activity	Combining with a signal and transmitting the signal from one side of the membrane to the other to initiate a change in cell activity by catalysis of the reaction: ATP + a protein-L-tyrosine = ADP + a protein-L-tyrosine phosphate.	epha6	1	0.302906
groupII	8148242	8183150	ENSGACG00000015384	epha6	GO:0004713	protein tyrosine kinase activity	Catalysis of the reaction: ATP + a protein tyrosine = ADP + protein tyrosine phosphate.	epha6	1	0.302906
groupII	8148242	8183150	ENSGACG00000015384	epha6	GO:0006468	protein phosphorylation	The process of introducing a phosphate group on to a protein.	epha6	1	0.302906
groupII	8148242	8183150	ENSGACG00000015384	epha6	GO:0004672	protein kinase activity	Catalysis of the phosphorylation of an amino acid residue in a protein, usually according to the reaction: a protein + ATP = a phosphoprotein + ADP.	epha6	1	0.302906
groupII	8148242	8183150	ENSGACG00000015384	epha6	GO:0005515	protein binding	Binding to a protein.	epha6	1	0.302906
groupII	8148242	8183150	ENSGACG00000015384	epha6	GO:0005886	plasma membrane	The membrane surrounding a cell that separates the cell from its external environment. It consists of a phospholipid bilayer and associated proteins.	epha6	1	0.302906
groupII	8148242	8183150	ENSGACG00000015384	epha6	GO:0000166	nucleotide binding	Binding to a nucleotide, any compound consisting of a nucleoside that is esterified with (ortho)phosphate or an oligophosphate at any hydroxyl group on the ribose or deoxyribose.	epha6	1	0.302906
groupII	8148242	8183150	ENSGACG00000015384	epha6	GO:0016020	membrane	A lipid bilayer along with all the proteins and protein complexes embedded in it and attached to it.	epha6	1	0.302906
groupII	8148242	8183150	ENSGACG00000015384	epha6	GO:0048013	ephrin receptor signaling pathway	The series of molecular signals initiated by ephrin binding to its receptor, and ending with the regulation of a downstream cellular process, e.g. transcription.	epha6	1	0.302906
groupII	8148242	8183150	ENSGACG00000015384	epha6	GO:0005003	ephrin receptor activity	Combining with an ephrin receptor ligand to initiate a change in cell activity.	epha6	1	0.302906
groupII	8148242	8183150	ENSGACG00000015384	epha6	GO:0005524	ATP binding	Binding to ATP, adenosine 5'-triphosphate, a universally important coenzyme and enzyme regulator.	epha6	1	0.302906
groupXVIII	3894826	3965753	ENSGACG00000006268	epha7	GO:0007169	transmembrane receptor protein tyrosine kinase signaling pathway	The series of molecular signals initiated by an extracellular ligand binding to a receptor on the surface of the target cell where the receptor possesses tyrosine kinase activity, and ending with the regulation of a downstream cellular process, e.g. transcription.	epha7	3	0.340912
groupXVIII	3894826	3965753	ENSGACG00000006268	epha7	GO:0004714	transmembrane receptor protein tyrosine kinase activity	Combining with a signal and transmitting the signal from one side of the membrane to the other to initiate a change in cell activity by catalysis of the reaction: ATP + a protein-L-tyrosine = ADP + a protein-L-tyrosine phosphate.	epha7	3	0.340912
groupXVIII	3894826	3965753	ENSGACG00000006268	epha7	GO:0004713	protein tyrosine kinase activity	Catalysis of the reaction: ATP + a protein tyrosine = ADP + protein tyrosine phosphate.	epha7	3	0.340912
groupXVIII	3894826	3965753	ENSGACG00000006268	epha7	GO:0006468	protein phosphorylation	The process of introducing a phosphate group on to a protein.	epha7	3	0.340912
groupXVIII	3894826	3965753	ENSGACG00000006268	epha7	GO:0004672	protein kinase activity	Catalysis of the phosphorylation of an amino acid residue in a protein, usually according to the reaction: a protein + ATP = a phosphoprotein + ADP.	epha7	3	0.340912
groupXVIII	3894826	3965753	ENSGACG00000006268	epha7	GO:0005515	protein binding	Binding to a protein.	epha7	3	0.340912
groupXVIII	3894826	3965753	ENSGACG00000006268	epha7	GO:0005886	plasma membrane	The membrane surrounding a cell that separates the cell from its external environment. It consists of a phospholipid bilayer and associated proteins.	epha7	3	0.340912
groupXVIII	3894826	3965753	ENSGACG00000006268	epha7	GO:0000166	nucleotide binding	Binding to a nucleotide, any compound consisting of a nucleoside that is esterified with (ortho)phosphate or an oligophosphate at any hydroxyl group on the ribose or deoxyribose.	epha7	3	0.340912
groupXVIII	3894826	3965753	ENSGACG00000006268	epha7	GO:0016020	membrane	A lipid bilayer along with all the proteins and protein complexes embedded in it and attached to it.	epha7	3	0.340912
groupXVIII	3894826	3965753	ENSGACG00000006268	epha7	GO:0048013	ephrin receptor signaling pathway	The series of molecular signals initiated by ephrin binding to its receptor, and ending with the regulation of a downstream cellular process, e.g. transcription.	epha7	3	0.340912
groupXVIII	3894826	3965753	ENSGACG00000006268	epha7	GO:0005003	ephrin receptor activity	Combining with an ephrin receptor ligand to initiate a change in cell activity.	epha7	3	0.340912
groupXVIII	3894826	3965753	ENSGACG00000006268	epha7	GO:0005524	ATP binding	Binding to ATP, adenosine 5'-triphosphate, a universally important coenzyme and enzyme regulator.	epha7	3	0.340912
groupVI	5817187	5820331	ENSGACG00000004582	ephx5	GO:0009636	response to toxic substance	Any process that results in a change in state or activity of a cell or an organism (in terms of movement, secretion, enzyme production, gene expression, etc.) as a result of a toxic stimulus.	ephx5	1	0.305343
groupVI	5817187	5820331	ENSGACG00000004582	ephx5	GO:0016020	membrane	A lipid bilayer along with all the proteins and protein complexes embedded in it and attached to it.	ephx5	1	0.305343
groupVI	5817187	5820331	ENSGACG00000004582	ephx5	GO:0016787	hydrolase activity	Catalysis of the hydrolysis of various bonds, e.g. C-O, C-N, C-C, phosphoric anhydride bonds, etc.	ephx5	1	0.305343
groupVI	5817187	5820331	ENSGACG00000004582	ephx5	GO:0016803	ether hydrolase activity	Catalysis of the hydrolysis of an ether bond, -O-.	ephx5	1	0.305343
groupVI	5817187	5820331	ENSGACG00000004582	ephx5	GO:0005789	endoplasmic reticulum membrane	The lipid bilayer surrounding the endoplasmic reticulum.	ephx5	1	0.305343
groupVI	5817187	5820331	ENSGACG00000004582	ephx5	GO:0005783	endoplasmic reticulum	The irregular network of unit membranes, visible only by electron microscopy, that occurs in the cytoplasm of many eukaryotic cells. The membranes form a complex meshwork of tubular channels, which are often expanded into slitlike cavities called cisternae. The ER takes two forms, rough (or granular), with ribosomes adhering to the outer surface, and smooth (with no ribosomes attached).	ephx5	1	0.305343
groupVI	5817187	5820331	ENSGACG00000004582	ephx5	GO:0033961	cis-stilbene-oxide hydrolase activity	Catalysis of the reaction: cis-stilbene oxide + H2O = (+)-(1R,2R)-1,2-diphenylethane-1,2-diol.	ephx5	1	0.305343
groupVI	5817187	5820331	ENSGACG00000004582	ephx5	GO:0003824	catalytic activity	Catalysis of a biochemical reaction at physiological temperatures. In biologically catalyzed reactions, the reactants are known as substrates, and the catalysts are naturally occurring macromolecular substances known as enzymes. Enzymes possess specific binding sites for substrates, and are usually composed wholly or largely of protein, but RNA that has catalytic activity (ribozyme) is often also…	ephx5	1	0.305343
groupVI	5817187	5820331	ENSGACG00000004582	ephx5	GO:0019439	aromatic compound catabolic process	The chemical reactions and pathways resulting in the breakdown of aromatic compounds, any substance containing an aromatic carbon ring.	ephx5	1	0.305343
groupII	6483682	6490003	ENSGACG00000015218	ercc3	GO:0006367	transcription initiation at RNA polymerase II promoter	A transcription initiation process that takes place at a RNA polymerase II gene promoter. Messenger RNAs (mRNA) genes, as well as some non-coding RNAs, are transcribed by RNA polymerase II.	ercc3	2	0.529929
groupII	6483682	6490003	ENSGACG00000015218	ercc3	GO:0006289	nucleotide-excision repair	A DNA repair process in which a small region of the strand surrounding the damage is removed from the DNA helix as an oligonucleotide. The small gap left in the DNA helix is filled in by the sequential action of DNA polymerase and DNA ligase. Nucleotide excision repair recognizes a wide range of substrates, including damage caused by UV irradiation (pyrimidine dimers and 6-4 photoproducts) and ch…	ercc3	2	0.529929
groupII	6483682	6490003	ENSGACG00000015218	ercc3	GO:0000166	nucleotide binding	Binding to a nucleotide, any compound consisting of a nucleoside that is esterified with (ortho)phosphate or an oligophosphate at any hydroxyl group on the ribose or deoxyribose.	ercc3	2	0.529929
groupII	6483682	6490003	ENSGACG00000015218	ercc3	GO:0016787	hydrolase activity	Catalysis of the hydrolysis of various bonds, e.g. C-O, C-N, C-C, phosphoric anhydride bonds, etc.	ercc3	2	0.529929
groupII	6483682	6490003	ENSGACG00000015218	ercc3	GO:0004386	helicase activity	Catalysis of the reaction: ATP + H2O = ADP + phosphate, to drive the unwinding of a DNA or RNA helix.	ercc3	2	0.529929
groupII	6483682	6490003	ENSGACG00000015218	ercc3	GO:0003678	DNA helicase activity	Unwinding of a DNA helix, driven by ATP hydrolysis.	ercc3	2	0.529929
groupII	6483682	6490003	ENSGACG00000015218	ercc3	GO:0032508	DNA duplex unwinding	The process in which interchain hydrogen bonds between two strands of DNA are broken or 'melted', generating a region of unpaired single strands.	ercc3	2	0.529929
groupII	6483682	6490003	ENSGACG00000015218	ercc3	GO:0003677	DNA binding	Any molecular function by which a gene product interacts selectively and non-covalently with DNA (deoxyribonucleic acid).	ercc3	2	0.529929
groupII	6483682	6490003	ENSGACG00000015218	ercc3	GO:0005524	ATP binding	Binding to ATP, adenosine 5'-triphosphate, a universally important coenzyme and enzyme regulator.	ercc3	2	0.529929
groupXVIII	6341176	6347375	ENSGACG00000007514	esr2a	GO:0008270	zinc ion binding	Binding to a zinc ion (Zn).	esr2a	4	0.797552
groupXVIII	6341176	6347375	ENSGACG00000007514	esr2a	GO:1990239	steroid hormone binding	Binding to a steroid hormone.	esr2a	4	0.797552
groupXVIII	6341176	6347375	ENSGACG00000007514	esr2a	GO:0005496	steroid binding	Binding to a steroid, any of a large group of substances that have in common a ring system based on 1,2-cyclopentanoperhydrophenanthrene.	esr2a	4	0.797552
groupXVIII	6341176	6347375	ENSGACG00000007514	esr2a	GO:0043565	sequence-specific DNA binding	Binding to DNA of a specific nucleotide composition, e.g. GC-rich DNA binding, or with a specific sequence motif or type of DNA e.g. promotor binding or rDNA binding.	esr2a	4	0.797552
groupXVIII	6341176	6347375	ENSGACG00000007514	esr2a	GO:0014070	response to organic cyclic compound	Any process that results in a change in state or activity of a cell or an organism (in terms of movement, secretion, enzyme production, gene expression, etc.) as a result of an organic cyclic compound stimulus.	esr2a	4	0.797552
groupXVIII	6341176	6347375	ENSGACG00000007514	esr2a	GO:0033993	response to lipid	Any process that results in a change in state or activity of a cell or an organism (in terms of movement, secretion, enzyme production, gene expression, etc.) as a result of a lipid stimulus.	esr2a	4	0.797552
groupXVIII	6341176	6347375	ENSGACG00000007514	esr2a	GO:0043627	response to estrogen	Any process that results in a change in state or activity of a cell or an organism (in terms of movement, secretion, enzyme production, gene expression, etc.) as a result of stimulus by an estrogen, C18 steroid hormones that can stimulate the development of female sexual characteristics.	esr2a	4	0.797552
groupXVIII	6341176	6347375	ENSGACG00000007514	esr2a	GO:0006355	regulation of DNA-templated transcription	Any process that modulates the frequency, rate or extent of cellular DNA-templated transcription.	esr2a	4	0.797552
groupXVIII	6341176	6347375	ENSGACG00000007514	esr2a	GO:0005634	nucleus	A membrane-bounded organelle of eukaryotic cells in which chromosomes are housed and replicated. In most cells, the nucleus contains all of the cell's chromosomes except the organellar chromosomes, and is the site of RNA synthesis and processing. In some species, or in specialized cell types, RNA metabolism or DNA replication may be absent.	esr2a	4	0.797552
groupXVIII	6341176	6347375	ENSGACG00000007514	esr2a	GO:0003707	nuclear steroid receptor activity	Combining with a steroid hormone and transmitting the signal within the cell to initiate a change in cell activity or function.	esr2a	4	0.797552
groupXVIII	6341176	6347375	ENSGACG00000007514	esr2a	GO:0004879	nuclear receptor activity	A DNA-binding transcription factor activity regulated by binding to a ligand that modulates the transcription of specific gene sets transcribed by RNA polymerase II. Nuclear receptor ligands are usually lipid-based (such as a steroid hormone) and the binding of the ligand to its receptor often occurs in the cytoplasm, which leads to its tranlocation to the nucleus.	esr2a	4	0.797552
groupXVIII	6341176	6347375	ENSGACG00000007514	esr2a	GO:0030284	nuclear estrogen receptor activity	Combining with estrogen and transmitting the signal within the cell to trigger a change in cell activity or function.	esr2a	4	0.797552
groupXVIII	6341176	6347375	ENSGACG00000007514	esr2a	GO:0046872	metal ion binding	Binding to a metal ion.	esr2a	4	0.797552
groupXVIII	6341176	6347375	ENSGACG00000007514	esr2a	GO:0008289	lipid binding	Binding to a lipid.	esr2a	4	0.797552
groupXVIII	6341176	6347375	ENSGACG00000007514	esr2a	GO:0030520	intracellular estrogen receptor signaling pathway	The series of molecular signals initiated by estrogen binding to an intracellular receptor, and ending with the regulation of a downstream cellular process, e.g. transcription.	esr2a	4	0.797552
groupXVIII	6341176	6347375	ENSGACG00000007514	esr2a	GO:0042562	hormone binding	Binding to an hormone, a naturally occurring substance secreted by specialized cells that affect the metabolism or behavior of cells possessing functional receptors for the hormone. Hormones may be produced by the same, or different, cell as express the receptor.	esr2a	4	0.797552
groupXVIII	6341176	6347375	ENSGACG00000007514	esr2a	GO:1903924	estradiol binding	Binding to estradiol.	esr2a	4	0.797552
groupXVIII	6341176	6347375	ENSGACG00000007514	esr2a	GO:0003700	DNA-binding transcription factor activity	A transcription regulator activity that modulates transcription of gene sets via selective and non-covalent binding to a specific double-stranded genomic DNA sequence (sometimes referred to as a motif) within a cis-regulatory region. Regulatory regions include promoters (proximal and distal) and enhancers. Genes are transcriptional units, and include bacterial operons.	esr2a	4	0.797552
groupXVIII	6341176	6347375	ENSGACG00000007514	esr2a	GO:0003677	DNA binding	Any molecular function by which a gene product interacts selectively and non-covalently with DNA (deoxyribonucleic acid).	esr2a	4	0.797552
groupXVIII	6341176	6347375	ENSGACG00000007514	esr2a	GO:0071392	cellular response to estradiol stimulus	Any process that results in a change in state or activity of a cell (in terms of movement, secretion, enzyme production, gene expression, etc.) as a result of stimulus by estradiol, a C18 steroid hormone hydroxylated at C3 and C17 that acts as a potent estrogen.	esr2a	4	0.797552
groupIV	21262685	21271766	ENSGACG00000019071	etnk1				etnk1	2	0.458726
groupIV	21779254	21797275	ENSGACG00000019121	ETV6	GO:0043565	sequence-specific DNA binding	Binding to DNA of a specific nucleotide composition, e.g. GC-rich DNA binding, or with a specific sequence motif or type of DNA e.g. promotor binding or rDNA binding.	ETV6	2	0.43642
groupIV	21779254	21797275	ENSGACG00000019121	ETV6	GO:0006357	regulation of transcription by RNA polymerase II	Any process that modulates the frequency, rate or extent of transcription mediated by RNA polymerase II.	ETV6	2	0.43642
groupIV	21779254	21797275	ENSGACG00000019121	ETV6	GO:0006355	regulation of DNA-templated transcription	Any process that modulates the frequency, rate or extent of cellular DNA-templated transcription.	ETV6	2	0.43642
groupIV	21779254	21797275	ENSGACG00000019121	ETV6	GO:0005634	nucleus	A membrane-bounded organelle of eukaryotic cells in which chromosomes are housed and replicated. In most cells, the nucleus contains all of the cell's chromosomes except the organellar chromosomes, and is the site of RNA synthesis and processing. In some species, or in specialized cell types, RNA metabolism or DNA replication may be absent.	ETV6	2	0.43642
groupIV	21779254	21797275	ENSGACG00000019121	ETV6	GO:0003700	DNA-binding transcription factor activity	A transcription regulator activity that modulates transcription of gene sets via selective and non-covalent binding to a specific double-stranded genomic DNA sequence (sometimes referred to as a motif) within a cis-regulatory region. Regulatory regions include promoters (proximal and distal) and enhancers. Genes are transcriptional units, and include bacterial operons.	ETV6	2	0.43642
groupIV	21779254	21797275	ENSGACG00000019121	ETV6	GO:0003677	DNA binding	Any molecular function by which a gene product interacts selectively and non-covalently with DNA (deoxyribonucleic acid).	ETV6	2	0.43642
groupIV	8344802	8357245	ENSGACG00000017671	f8	GO:0032101	regulation of response to external stimulus	Any process that modulates the frequency, rate or extent of a response to an external stimulus.	f8	1	0.297076
groupIV	8344802	8357245	ENSGACG00000017671	f8	GO:0016491	oxidoreductase activity	Catalysis of an oxidation-reduction (redox) reaction, a reversible chemical reaction in which the oxidation state of an atom or atoms within a molecule is altered. One substrate acts as a hydrogen or electron donor and becomes oxidized, while the other acts as hydrogen or electron acceptor and becomes reduced.	f8	1	0.297076
groupIV	8344802	8357245	ENSGACG00000017671	f8	GO:0005576	extracellular region	The space external to the outermost structure of a cell. For cells without external protective or external encapsulating structures this refers to space outside of the plasma membrane. This term covers the host cell environment outside an intracellular parasite.	f8	1	0.297076
groupIV	8344802	8357245	ENSGACG00000017671	f8	GO:0005507	copper ion binding	Binding to a copper (Cu) ion.	f8	1	0.297076
groupXI	7357226	7363743	ENSGACG00000009718	fam117aa				fam117aa	1	0.389533
groupXVIII	5006078	5076917	ENSGACG00000006748	fam184a				fam184a	5	0.47225
groupXI	11034237	11052816	ENSGACG00000012082	fam20ca	GO:0000166	nucleotide binding	Binding to a nucleotide, any compound consisting of a nucleoside that is esterified with (ortho)phosphate or an oligophosphate at any hydroxyl group on the ribose or deoxyribose.	fam20ca	2	0.291081
groupXI	11034237	11052816	ENSGACG00000012082	fam20ca	GO:0046872	metal ion binding	Binding to a metal ion.	fam20ca	2	0.291081
groupXI	11034237	11052816	ENSGACG00000012082	fam20ca	GO:0016020	membrane	A lipid bilayer along with all the proteins and protein complexes embedded in it and attached to it.	fam20ca	2	0.291081
groupXI	11034237	11052816	ENSGACG00000012082	fam20ca	GO:0005524	ATP binding	Binding to ATP, adenosine 5'-triphosphate, a universally important coenzyme and enzyme regulator.	fam20ca	2	0.291081
scaffold_61	545965	563244	ENSGACG00000013422	fancl	GO:0004842	ubiquitin-protein transferase activity	Catalysis of the transfer of ubiquitin from one protein to another via the reaction X-Ub + Y --> Y-Ub + X, where both X-Ub and Y-Ub are covalent linkages.	fancl	2	0.320824
scaffold_61	545965	563244	ENSGACG00000013422	fancl	GO:0046872	metal ion binding	Binding to a metal ion.	fancl	2	0.320824
scaffold_61	545965	563244	ENSGACG00000013422	fancl	GO:0036297	interstrand cross-link repair	Removal of a DNA interstrand crosslink (a covalent attachment of DNA bases on opposite strands of the DNA) and restoration of the DNA. DNA interstrand crosslinks occur when both strands of duplex DNA are covalently tethered together (e.g. by an exogenous or endogenous agent), thus preventing the strand unwinding necessary for essential DNA functions such as transcription and replication.	fancl	2	0.320824
scaffold_61	545965	563244	ENSGACG00000013422	fancl	GO:0043240	Fanconi anaemia nuclear complex	A protein complex composed of the Fanconi anaemia (FA) proteins including A, C, E, G and F (FANCA-F). Functions in the activation of the downstream protein FANCD2 by monoubiquitylation, and is essential for protection against chromosome breakage.	fancl	2	0.320824
scaffold_214	13845	40273	ENSGACG00000002036	fars2	GO:0000049	tRNA binding	Binding to a transfer RNA.	fars2	7	0.328125
scaffold_214	13845	40273	ENSGACG00000002036	fars2	GO:0043039	tRNA aminoacylation	The chemical reactions and pathways by which the various amino acids become bonded to their corresponding tRNAs. The most common route for synthesis of aminoacyl tRNA is by the formation of an ester bond between the 3'-hydroxyl group of the most 3' adenosine of the tRNA and the alpha carboxylic acid group of an amino acid, usually catalyzed by the cognate aminoacyl-tRNA ligase. A given aminoacyl-…	fars2	7	0.328125
scaffold_214	13845	40273	ENSGACG00000002036	fars2	GO:0006432	phenylalanyl-tRNA aminoacylation	The process of coupling phenylalanine to phenylalanyl-tRNA, catalyzed by phenylalanyl-tRNA synthetase. The phenylalanyl-tRNA synthetase is a class-II synthetase. However, unlike other class II enzymes, The activated amino acid is transferred to the 2'-OH group of a phenylalanine-accepting tRNA. The 2'-O-aminoacyl-tRNA will ultimately migrate to the 3' position via transesterification.	fars2	7	0.328125
scaffold_214	13845	40273	ENSGACG00000002036	fars2	GO:0004826	phenylalanine-tRNA ligase activity	Catalysis of the reaction: ATP + L-phenylalanine + tRNA(Phe) = AMP + diphosphate + L-phenylalanyl-tRNA(Phe).	fars2	7	0.328125
scaffold_214	13845	40273	ENSGACG00000002036	fars2	GO:0000166	nucleotide binding	Binding to a nucleotide, any compound consisting of a nucleoside that is esterified with (ortho)phosphate or an oligophosphate at any hydroxyl group on the ribose or deoxyribose.	fars2	7	0.328125
scaffold_214	13845	40273	ENSGACG00000002036	fars2	GO:0005739	mitochondrion	A semiautonomous, self replicating organelle that occurs in varying numbers, shapes, and sizes in the cytoplasm of virtually all eukaryotic cells. It is notably the site of tissue respiration.	fars2	7	0.328125
scaffold_214	13845	40273	ENSGACG00000002036	fars2	GO:0005759	mitochondrial matrix	The gel-like material, with considerable fine structure, that lies in the matrix space, or lumen, of a mitochondrion. It contains the enzymes of the tricarboxylic acid cycle and, in some organisms, the enzymes concerned with fatty acid oxidation.	fars2	7	0.328125
scaffold_214	13845	40273	ENSGACG00000002036	fars2	GO:0005737	cytoplasm	The contents of a cell excluding the plasma membrane and nucleus, but including other subcellular structures.	fars2	7	0.328125
scaffold_214	13845	40273	ENSGACG00000002036	fars2	GO:0005524	ATP binding	Binding to ATP, adenosine 5'-triphosphate, a universally important coenzyme and enzyme regulator.	fars2	7	0.328125
scaffold_214	13845	40273	ENSGACG00000002036	fars2	GO:0004812	aminoacyl-tRNA ligase activity	Catalysis of the formation of aminoacyl-tRNA from ATP, amino acid, and tRNA with the release of diphosphate and AMP.	fars2	7	0.328125
groupIX	5649105	5707283	ENSGACG00000016881	fat1a	GO:0048793	pronephros development	The process whose specific outcome is the progression of the pronephros over time, from its formation to the mature structure. In mammals, the pronephros is the first of the three embryonic kidneys to be established and exists only transiently. In lower vertebrates such as fish and amphibia, the pronephros is the fully functional embryonic kidney and is indispensable for larval life.	fat1a	2	0.282593
groupIX	5649105	5707283	ENSGACG00000016881	fat1a	GO:0005886	plasma membrane	The membrane surrounding a cell that separates the cell from its external environment. It consists of a phospholipid bilayer and associated proteins.	fat1a	2	0.282593
groupIX	5649105	5707283	ENSGACG00000016881	fat1a	GO:0016020	membrane	A lipid bilayer along with all the proteins and protein complexes embedded in it and attached to it.	fat1a	2	0.282593
groupIX	5649105	5707283	ENSGACG00000016881	fat1a	GO:0007156	homophilic cell adhesion via plasma membrane adhesion molecules	The attachment of a plasma membrane adhesion molecule in one cell to an identical molecule in an adjacent cell.	fat1a	2	0.282593
groupIX	5649105	5707283	ENSGACG00000016881	fat1a	GO:0061386	closure of optic fissure	The closure of the temporary ventral gap in the optic cup that contributes to its shaping.	fat1a	2	0.282593
groupIX	5649105	5707283	ENSGACG00000016881	fat1a	GO:0007155	cell adhesion	The attachment of a cell, either to another cell or to an underlying substrate such as the extracellular matrix, via cell adhesion molecules.	fat1a	2	0.282593
groupIX	5649105	5707283	ENSGACG00000016881	fat1a	GO:0005509	calcium ion binding	Binding to a calcium ion (Ca2+).	fat1a	2	0.282593
groupIX	5649105	5707283	ENSGACG00000016881	fat1a	GO:0048513	animal organ development	Development of a tissue or tissues that work together to perform a specific function or functions. Development pertains to the process whose specific outcome is the progression of a structure over time, from its formation to the mature structure. Organs are commonly observed as visibly distinct structures, but may also exist as loosely associated clusters of cells that work together to perform a …	fat1a	2	0.282593
groupIV	4393867	4436529	ENSGACG00000016824	fat2	GO:0005886	plasma membrane	The membrane surrounding a cell that separates the cell from its external environment. It consists of a phospholipid bilayer and associated proteins.	fat2	3	0.303334
groupIV	4393867	4436529	ENSGACG00000016824	fat2	GO:0016020	membrane	A lipid bilayer along with all the proteins and protein complexes embedded in it and attached to it.	fat2	3	0.303334
groupIV	4393867	4436529	ENSGACG00000016824	fat2	GO:0007156	homophilic cell adhesion via plasma membrane adhesion molecules	The attachment of a plasma membrane adhesion molecule in one cell to an identical molecule in an adjacent cell.	fat2	3	0.303334
groupIV	4393867	4436529	ENSGACG00000016824	fat2	GO:0007155	cell adhesion	The attachment of a cell, either to another cell or to an underlying substrate such as the extracellular matrix, via cell adhesion molecules.	fat2	3	0.303334
groupIV	4393867	4436529	ENSGACG00000016824	fat2	GO:0005509	calcium ion binding	Binding to a calcium ion (Ca2+).	fat2	3	0.303334
groupIV	4393867	4436529	ENSGACG00000016824	fat2	GO:0048856	anatomical structure development	The biological process whose specific outcome is the progression of an anatomical structure from an initial condition to its mature state. This process begins with the formation of the structure and ends with the mature structure, whatever form that may be including its natural destruction. An anatomical structure is any biological entity that occupies space and is distinguished from its surround…	fat2	3	0.303334
scaffold_119	101294	203489	ENSGACG00000000415	fat3a	GO:0005886	plasma membrane	The membrane surrounding a cell that separates the cell from its external environment. It consists of a phospholipid bilayer and associated proteins.	fat3a	1	0.42121
scaffold_119	101294	203489	ENSGACG00000000415	fat3a	GO:0016020	membrane	A lipid bilayer along with all the proteins and protein complexes embedded in it and attached to it.	fat3a	1	0.42121
scaffold_119	101294	203489	ENSGACG00000000415	fat3a	GO:0007156	homophilic cell adhesion via plasma membrane adhesion molecules	The attachment of a plasma membrane adhesion molecule in one cell to an identical molecule in an adjacent cell.	fat3a	1	0.42121
scaffold_119	101294	203489	ENSGACG00000000415	fat3a	GO:0007155	cell adhesion	The attachment of a cell, either to another cell or to an underlying substrate such as the extracellular matrix, via cell adhesion molecules.	fat3a	1	0.42121
scaffold_119	101294	203489	ENSGACG00000000415	fat3a	GO:0060536	cartilage morphogenesis	The process in which the anatomical structures of cartilage are generated and organized.	fat3a	1	0.42121
scaffold_119	101294	203489	ENSGACG00000000415	fat3a	GO:0005509	calcium ion binding	Binding to a calcium ion (Ca2+).	fat3a	1	0.42121
groupIV	19916813	19954054	ENSGACG00000018964	FBLN1	GO:0016504	peptidase activator activity	Binds to and increases the activity of a peptidase.	ENSGACG00000018964	1	1.43618
groupIV	19916813	19954054	ENSGACG00000018964	FBLN1	GO:0005576	extracellular region	The space external to the outermost structure of a cell. For cells without external protective or external encapsulating structures this refers to space outside of the plasma membrane. This term covers the host cell environment outside an intracellular parasite.	ENSGACG00000018964	1	1.43618
groupIV	19916813	19954054	ENSGACG00000018964	FBLN1	GO:0030198	extracellular matrix organization	A process that is carried out at the cellular level which results in the assembly, arrangement of constituent parts, or disassembly of an extracellular matrix.	ENSGACG00000018964	1	1.43618
groupIV	19916813	19954054	ENSGACG00000018964	FBLN1	GO:0005509	calcium ion binding	Binding to a calcium ion (Ca2+).	ENSGACG00000018964	1	1.43618
groupVI	3752512	3788184	ENSGACG00000003785	fbxw4	GO:0005515	protein binding	Binding to a protein.	fbxw4	15	0.45574
groupV	6291591	6308218	ENSGACG00000005231	fdxr	GO:0016491	oxidoreductase activity	Catalysis of an oxidation-reduction (redox) reaction, a reversible chemical reaction in which the oxidation state of an atom or atoms within a molecule is altered. One substrate acts as a hydrogen or electron donor and becomes oxidized, while the other acts as hydrogen or electron acceptor and becomes reduced.	fdxr	12	0.336125
groupV	6291591	6308218	ENSGACG00000005231	fdxr	GO:0015039	NADPH-adrenodoxin reductase activity	Catalysis of the reaction: oxidized adrenodoxin + NADPH + H+ = reduced adrenodoxin + NADP+.	fdxr	12	0.336125
groupV	6291591	6308218	ENSGACG00000005231	fdxr	GO:0005739	mitochondrion	A semiautonomous, self replicating organelle that occurs in varying numbers, shapes, and sizes in the cytoplasm of virtually all eukaryotic cells. It is notably the site of tissue respiration.	fdxr	12	0.336125
groupV	6291591	6308218	ENSGACG00000005231	fdxr	GO:0008203	cholesterol metabolic process	The chemical reactions and pathways involving cholesterol, cholest-5-en-3 beta-ol, the principal sterol of vertebrates and the precursor of many steroids, including bile acids and steroid hormones. It is a component of the plasma membrane lipid bilayer and of plasma lipoproteins and can be found in all animal tissues.	fdxr	12	0.336125
groupVI	3798716	3804330	ENSGACG00000003803	fgf8a	GO:0055012	ventricular cardiac muscle cell differentiation	The process in which a relatively unspecialized cell acquires specialized features of a ventricular cardiac muscle cell. Cardiac muscle cells are striated muscle cells that are responsible for heart contraction. The ventricle is the part of the heart that pumps blood out of the organ.	fgf8a	4	0.330906
groupVI	3798716	3804330	ENSGACG00000003803	fgf8a	GO:0030878	thyroid gland development	The process whose specific outcome is the progression of the thyroid gland over time, from its formation to the mature structure. The thyroid gland is an endoderm-derived gland that produces thyroid hormone.	fgf8a	4	0.330906
groupVI	3798716	3804330	ENSGACG00000003803	fgf8a	GO:0061195	taste bud formation	The developmental process pertaining to the initial formation of the taste bud from unspecified parts. The taste bud is a specialized area of the tongue that contains taste receptors.	fgf8a	4	0.330906
groupVI	3798716	3804330	ENSGACG00000003803	fgf8a	GO:0051146	striated muscle cell differentiation	The process in which a relatively unspecialized cell acquires specialized features of a striated muscle cell; striated muscle fibers are divided by transverse bands into striations, and cardiac and voluntary muscle are types of striated muscle.	fgf8a	4	0.330906
groupVI	3798716	3804330	ENSGACG00000003803	fgf8a	GO:0001756	somitogenesis	The formation of mesodermal clusters that are arranged segmentally along the anterior posterior axis of an embryo.	fgf8a	4	0.330906
groupVI	3798716	3804330	ENSGACG00000003803	fgf8a	GO:0061053	somite development	The progression of a somite from its initial formation to the mature structure. Somites are mesodermal clusters that are arranged segmentally along the anterior posterior axis of an embryo.	fgf8a	4	0.330906
groupVI	3798716	3804330	ENSGACG00000003803	fgf8a	GO:0048705	skeletal system morphogenesis	The process in which the anatomical structures of the skeleton are generated and organized.	fgf8a	4	0.330906
groupVI	3798716	3804330	ENSGACG00000003803	fgf8a	GO:0007165	signal transduction	The cellular process in which a signal is conveyed to trigger a change in the activity or state of a cell. Signal transduction begins with reception of a signal (e.g. a ligand binding to a receptor or receptor activation by a stimulus such as light), or for signal transduction in the absence of ligand, signal-withdrawal or the activity of a constitutively active receptor. Signal transduction ends…	fgf8a	4	0.330906
groupVI	3798716	3804330	ENSGACG00000003803	fgf8a	GO:0021572	rhombomere 6 development	The process whose specific outcome is the progression of rhombomere 6 over time, from its formation to the mature structure. Rhombomeres are transverse segments of the developing rhombencephalon. Rhombomeres are lineage restricted, express different genes from one another, and adopt different developmental fates. Rhombomeres are numbered in anterior to posterior order.	fgf8a	4	0.330906
groupVI	3798716	3804330	ENSGACG00000003803	fgf8a	GO:0021571	rhombomere 5 development	The process whose specific outcome is the progression of rhombomere 5 over time, from its formation to the mature structure. Rhombomeres are transverse segments of the developing rhombencephalon. Rhombomeres are lineage restricted, express different genes from one another, and adopt different developmental fates. Rhombomeres are numbered in anterior to posterior order.	fgf8a	4	0.330906
groupVI	3798716	3804330	ENSGACG00000003803	fgf8a	GO:0060041	retina development in camera-type eye	The process whose specific outcome is the progression of the retina over time, from its formation to the mature structure. The retina is the innermost layer or coating at the back of the eyeball, which is sensitive to light and in which the optic nerve terminates.	fgf8a	4	0.330906
groupVI	3798716	3804330	ENSGACG00000003803	fgf8a	GO:0046850	regulation of bone remodeling	Any process that modulates the frequency, rate or extent of bone remodeling, the processes of bone formation and resorption that combine to maintain skeletal integrity.	fgf8a	4	0.330906
groupVI	3798716	3804330	ENSGACG00000003803	fgf8a	GO:0030177	positive regulation of Wnt signaling pathway	Any process that activates or increases the frequency, rate or extent of Wnt signal transduction.	fgf8a	4	0.330906
groupVI	3798716	3804330	ENSGACG00000003803	fgf8a	GO:0014709	positive regulation of somitomeric trunk muscle development	Any process that activates, maintains or increases the frequency, rate or extent of somitomeric trunk muscle development. The somitomeric trunk muscle is derived from somitomeric mesoderm. The muscle begins its development with the differentiation of the muscle cells and ends with the mature muscle.	fgf8a	4	0.330906
groupVI	3798716	3804330	ENSGACG00000003803	fgf8a	GO:0030335	positive regulation of cell migration	Any process that activates or increases the frequency, rate or extent of cell migration.	fgf8a	4	0.330906
groupVI	3798716	3804330	ENSGACG00000003803	fgf8a	GO:0060037	pharyngeal system development	The process whose specific outcome is the progression of the pharyngeal system over time, from its formation to the mature structure. The pharyngeal system is a transient embryonic complex that is specific to vertebrates. It comprises the pharyngeal arches, bulges of tissues of mesoderm and neural crest derivation through which pass nerves and pharyngeal arch arteries. The arches are separated in…	fgf8a	4	0.330906
groupVI	3798716	3804330	ENSGACG00000003803	fgf8a	GO:0007422	peripheral nervous system development	The process whose specific outcome is the progression of the peripheral nervous system over time, from its formation to the mature structure. The peripheral nervous system is one of the two major divisions of the nervous system. Nerves in the PNS connect the central nervous system (CNS) with sensory organs, other organs, muscles, blood vessels and glands.	fgf8a	4	0.330906
groupVI	3798716	3804330	ENSGACG00000003803	fgf8a	GO:0048339	paraxial mesoderm development	The process whose specific outcome is the progression of the paraxial mesoderm over time, from its formation to the mature structure. The paraxial mesoderm is the mesoderm located bilaterally adjacent to the notochord and neural tube.	fgf8a	4	0.330906
groupVI	3798716	3804330	ENSGACG00000003803	fgf8a	GO:0030916	otic vesicle formation	The process resulting in the transition of the otic placode into the otic vesicle, a transient embryonic structure formed during development of the vertebrate inner ear.	fgf8a	4	0.330906
groupVI	3798716	3804330	ENSGACG00000003803	fgf8a	GO:0071599	otic vesicle development	The process whose specific outcome is the progression of the otic vesicle over time, from its formation to the mature structure. The otic vesicle is a transient embryonic structure formed during development of the vertebrate inner ear.	fgf8a	4	0.330906
groupVI	3798716	3804330	ENSGACG00000003803	fgf8a	GO:0043049	otic placode formation	The initial developmental process that will lead to the formation of the vertebrate inner ear. The otic placode forms as a thickening of the head ectoderm adjacent to the developing hindbrain.	fgf8a	4	0.330906
groupVI	3798716	3804330	ENSGACG00000003803	fgf8a	GO:0048709	oligodendrocyte differentiation	The process in which a relatively unspecialized cell acquires the specialized features of an oligodendrocyte. An oligodendrocyte is a type of glial cell involved in myelinating the axons of neurons in the central nervous system.	fgf8a	4	0.330906
groupVI	3798716	3804330	ENSGACG00000003803	fgf8a	GO:0030903	notochord development	The process whose specific outcome is the progression of the notochord over time, from its formation to the mature structure. The notochord is a mesoderm-derived structure located ventral of the developing nerve cord. In vertebrates, the notochord serves as a core around which other mesodermal cells form the vertebrae. In the most primitive chordates, which lack vertebrae, the notochord persists …	fgf8a	4	0.330906
groupVI	3798716	3804330	ENSGACG00000003803	fgf8a	GO:0048665	neuron fate specification	The process in which a cell becomes capable of differentiating autonomously into a neuron in an environment that is neutral with respect to the developmental pathway. Upon specification, the cell fate can be reversed.	fgf8a	4	0.330906
groupVI	3798716	3804330	ENSGACG00000003803	fgf8a	GO:0030182	neuron differentiation	The process in which a relatively unspecialized cell acquires specialized features of a neuron.	fgf8a	4	0.330906
groupVI	3798716	3804330	ENSGACG00000003803	fgf8a	GO:0042664	negative regulation of endodermal cell fate specification	Any process that restricts, stops or prevents a cell from specifying into an endoderm cell.	fgf8a	4	0.330906
groupVI	3798716	3804330	ENSGACG00000003803	fgf8a	GO:0021555	midbrain-hindbrain boundary morphogenesis	The process in which the anatomical structure of the midbrain-hindbrain boundary is generated and organized. The midbrain-hindbrain domain of the embryonic brain is comprised of the mesencephalic vesicle and the first rhombencephalic vesicle at early somitogenesis stages. An organizing center at the boundary patterns the midbrain and hindbrain primordia of the neural plate.	fgf8a	4	0.330906
groupVI	3798716	3804330	ENSGACG00000003803	fgf8a	GO:0030917	midbrain-hindbrain boundary development	The process whose specific outcome is the progression of the midbrain-hindbrain boundary over time, from its formation to the mature structure. The midbrain-hindbrain domain of the embryonic brain is comprised of the mesencephalic vesicle and the first rhombencephalic vesicle at early somitogenesis stages.	fgf8a	4	0.330906
groupVI	3798716	3804330	ENSGACG00000003803	fgf8a	GO:0030901	midbrain development	The process whose specific outcome is the progression of the midbrain over time, from its formation to the mature structure. The midbrain is the middle division of the three primary divisions of the developing chordate brain or the corresponding part of the adult brain (in vertebrates, includes a ventral part containing the cerebral peduncles and a dorsal tectum containing the corpora quadrigemin…	fgf8a	4	0.330906
groupVI	3798716	3804330	ENSGACG00000003803	fgf8a	GO:0007498	mesoderm development	The process whose specific outcome is the progression of the mesoderm over time, from its formation to the mature structure. The mesoderm is the middle germ layer that develops into muscle, bone, cartilage, blood and connective tissue.	fgf8a	4	0.330906
groupVI	3798716	3804330	ENSGACG00000003803	fgf8a	GO:0005764	lysosome	A small lytic vacuole that has cell cycle-independent morphology found in most animal cells and that contains a variety of hydrolases, most of which have their maximal activities in the pH range 5-6. The contained enzymes display latency if properly isolated. About 40 different lysosomal hydrolases are known and lysosomes have a great variety of morphologies and functions.	fgf8a	4	0.330906
groupVI	3798716	3804330	ENSGACG00000003803	fgf8a	GO:0021703	locus ceruleus development	The process whose specific outcome is the progression of the locus ceruleus over time, from its formation to the mature structure. The locus ceruleus is a dense cluster of neurons within the dorsorostral pons. This nucleus is the major location of neurons that release norepinephrine throughout the brain, and is responsible for physiological responses to stress and panic.	fgf8a	4	0.330906
groupVI	3798716	3804330	ENSGACG00000003803	fgf8a	GO:0070121	Kupffer's vesicle development	The progression of the Kupffer's vesicle over time from its initial formation until its mature state. The Kupffer's vesicle is a small but distinctive epithelial sac containing fluid, located midventrally posterior to the yolk cell or its extension, and transiently present during most of the segmentation period.	fgf8a	4	0.330906
groupVI	3798716	3804330	ENSGACG00000003803	fgf8a	GO:0048839	inner ear development	The process whose specific outcome is the progression of the inner ear over time, from its formation to the mature structure.	fgf8a	4	0.330906
groupVI	3798716	3804330	ENSGACG00000003803	fgf8a	GO:0030902	hindbrain development	The process whose specific outcome is the progression of the hindbrain over time, from its formation to the mature structure. The hindbrain is the posterior of the three primary divisions of the developing chordate brain, or the corresponding part of the adult brain (in vertebrates, includes the cerebellum, pons, and medulla oblongata and controls the autonomic functions and equilibrium).	fgf8a	4	0.330906
groupVI	3798716	3804330	ENSGACG00000003803	fgf8a	GO:0003007	heart morphogenesis	The developmental process in which the heart is generated and organized. The heart is a hollow, muscular organ, which, by contracting rhythmically, keeps up the circulation of the blood.	fgf8a	4	0.330906
groupVI	3798716	3804330	ENSGACG00000003803	fgf8a	GO:0008083	growth factor activity	The function that stimulates a cell to grow or proliferate. Most growth factors have other actions besides the induction of cell growth or proliferation.	fgf8a	4	0.330906
groupVI	3798716	3804330	ENSGACG00000003803	fgf8a	GO:0005615	extracellular space	That part of a multicellular organism outside the cells proper, usually taken to be outside the plasma membranes, and occupied by fluid.	fgf8a	4	0.330906
groupVI	3798716	3804330	ENSGACG00000003803	fgf8a	GO:0007492	endoderm development	The process whose specific outcome is the progression of the endoderm over time, from its formation to the mature structure. The endoderm is the innermost germ layer that develops into the gastrointestinal tract, the lungs and associated tissues.	fgf8a	4	0.330906
groupVI	3798716	3804330	ENSGACG00000003803	fgf8a	GO:0060059	embryonic retina morphogenesis in camera-type eye	The process in which the anatomical structure of the retina is generated and organized in a camera-type eye during the embryonic life stage.	fgf8a	4	0.330906
groupVI	3798716	3804330	ENSGACG00000003803	fgf8a	GO:0009880	embryonic pattern specification	The process that results in the patterns of cell differentiation that will arise in an embryo.	fgf8a	4	0.330906
groupVI	3798716	3804330	ENSGACG00000003803	fgf8a	GO:0048702	embryonic neurocranium morphogenesis	The process in which the anatomical structures of the neurocranium are generated and organized during the embryonic phase. The neurocranium is the portion of the vertebrate skull surrounding the brain.	fgf8a	4	0.330906
groupVI	3798716	3804330	ENSGACG00000003803	fgf8a	GO:0035050	embryonic heart tube development	The process whose specific outcome is the progression of the embryonic heart tube over time, from its formation to the mature structure. The heart tube forms as the heart rudiment from the heart field.	fgf8a	4	0.330906
groupVI	3798716	3804330	ENSGACG00000003803	fgf8a	GO:0031076	embryonic camera-type eye development	The process occurring during the embryonic phase whose specific outcome is the progression of the eye over time, from its formation to the mature structure.	fgf8a	4	0.330906
groupVI	3798716	3804330	ENSGACG00000003803	fgf8a	GO:0060788	ectodermal placode formation	The developmental process in which an ectodermal placode forms. An ectodermal placode is a thickening of the ectoderm that is the primordium of many structures derived from the ectoderm.	fgf8a	4	0.330906
groupVI	3798716	3804330	ENSGACG00000003803	fgf8a	GO:0009953	dorsal/ventral pattern formation	The regionalization process in which the areas along the dorsal/ventral axis are established that will lead to differences in cell differentiation. The dorsal/ventral axis is defined by a line that runs orthogonal to both the anterior/posterior and left/right axes. The dorsal end is defined by the upper or back side of an organism. The ventral end is defined by the lower or front side of an organ…	fgf8a	4	0.330906
groupVI	3798716	3804330	ENSGACG00000003803	fgf8a	GO:0007368	determination of left/right symmetry	The establishment of an organism's body plan or part of an organism with respect to the left and right halves. The pattern can either be symmetric, such that the halves are mirror images, or asymmetric where the pattern deviates from this symmetry.	fgf8a	4	0.330906
groupVI	3798716	3804330	ENSGACG00000003803	fgf8a	GO:0048263	determination of dorsal identity	Determination of the identity of part of an organism or organ where those parts are of the type that occur in the dorsal region. Identity is considered to be the aggregate of characteristics by which a structure is recognized.	fgf8a	4	0.330906
groupVI	3798716	3804330	ENSGACG00000003803	fgf8a	GO:0061386	closure of optic fissure	The closure of the temporary ventral gap in the optic cup that contributes to its shaping.	fgf8a	4	0.330906
groupVI	3798716	3804330	ENSGACG00000003803	fgf8a	GO:0060271	cilium assembly	The assembly of a cilium, a specialized eukaryotic organelle that consists of a filiform extrusion of the cell surface. Each cilium is bounded by an extrusion of the cytoplasmic membrane, and contains a regular longitudinal array of microtubules, anchored basally in a centriole.	fgf8a	4	0.330906
groupVI	3798716	3804330	ENSGACG00000003803	fgf8a	GO:0021588	cerebellum formation	The process that gives rise to the cerebellum. This process pertains to the initial formation of a structure from unspecified parts. The cerebellum is the portion of the brain in the back of the head between the cerebrum and the pons. The cerebellum controls balance for walking and standing, modulates the force and range of movement and is involved in the learning of motor skills.	fgf8a	4	0.330906
groupVI	3798716	3804330	ENSGACG00000003803	fgf8a	GO:0021549	cerebellum development	The process whose specific outcome is the progression of the cerebellum over time, from its formation to the mature structure. The cerebellum is the portion of the brain in the back of the head between the cerebrum and the pons. In mice, the cerebellum controls balance for walking and standing, modulates the force and range of movement and is involved in the learning of motor skills.	fgf8a	4	0.330906
groupVI	3798716	3804330	ENSGACG00000003803	fgf8a	GO:0001708	cell fate specification	The process involved in the specification of cell identity. Once specification has taken place, a cell will be committed to differentiate down a specific pathway if left in its normal environment.	fgf8a	4	0.330906
groupVI	3798716	3804330	ENSGACG00000003803	fgf8a	GO:0051216	cartilage development	The process whose specific outcome is the progression of a cartilage element over time, from its formation to the mature structure. Cartilage elements are skeletal elements that consist of connective tissue dominated by extracellular matrix containing collagen type II and large amounts of proteoglycan, particularly chondroitin sulfate.	fgf8a	4	0.330906
groupVI	3798716	3804330	ENSGACG00000003803	fgf8a	GO:0010002	cardioblast differentiation	The process in which a relatively unspecialized mesodermal cell acquires the specialized structural and/or functional features of a cardioblast. A cardioblast is a cardiac precursor cell. It is a cell that has been committed to a cardiac fate, but will undergo more cell division rather than terminally differentiating.	fgf8a	4	0.330906
groupVI	3798716	3804330	ENSGACG00000003803	fgf8a	GO:0003208	cardiac ventricle morphogenesis	The process in which the cardiac ventricle is generated and organized. A cardiac ventricle receives blood from a cardiac atrium and pumps it out of the heart.	fgf8a	4	0.330906
groupVI	3798716	3804330	ENSGACG00000003803	fgf8a	GO:0007420	brain development	The process whose specific outcome is the progression of the brain over time, from its formation to the mature structure. Brain development begins with patterning events in the neural tube and ends with the mature structure that is the center of thought and emotion. The brain is responsible for the coordination and control of bodily activities and the interpretation of information from the senses…	fgf8a	4	0.330906
groupVI	3798716	3804330	ENSGACG00000003803	fgf8a	GO:0009952	anterior/posterior pattern specification	The regionalization process in which specific areas of cell differentiation are determined along the anterior-posterior axis. The anterior-posterior axis is defined by a line that runs from the head or mouth of an organism to the tail or opposite end of the organism.	fgf8a	4	0.330906
groupVI	3798716	3804330	ENSGACG00000003803	fgf8a	GO:0009887	animal organ morphogenesis	Morphogenesis of an animal organ. An organ is defined as a tissue or set of tissues that work together to perform a specific function or functions. Morphogenesis is the process in which anatomical structures are generated and organized. Organs are commonly observed as visibly distinct structures, but may also exist as loosely associated clusters of cells that work together to perform a specific f…	fgf8a	4	0.330906
groupXVIII	11717620	11748386	ENSGACG00000011495	FIG4	GO:0043813	phosphatidylinositol-3,5-bisphosphate 5-phosphatase activity	Catalysis of the reaction: phosphatidylinositol-3,5-bisphosphate + H2O = phosphatidylinositol-3-phosphate + orthophosphate.	FIG4	10	0.334616
groupXVIII	11717620	11748386	ENSGACG00000011495	FIG4	GO:0036092	phosphatidylinositol-3-phosphate biosynthetic process	The chemical reactions and pathways resulting in the formation of phosphatidylinositol-3-phosphate, a phosphatidylinositol monophosphate carrying the phosphate group at the 3-position.	FIG4	10	0.334616
[truncated: 3,779 more rows]

## Sheet: gProfiler_results
source	term_name	term_id	highlighted	adjusted_p_value	negative_log10_of_adjusted_p_value	term_size	query_size	intersection_size	effective_domain_size	intersections
[truncated: 6 more rows]
